# Supplementary material for: High Glucose Induces Lipid Accumulation via 25-Hydroxycholesterol DNA-CpG Methylation
Source: iScience. 2020 Apr 29;23(5):101102. doi: 10.1016/j.isci.2020.101102 (PMC7225732; doi:10.1016/j.isci.2020.101102)
Supplement: Table S2. Lipidomic Results of Huh-7 Cells Cultured in LG and HG Media, Normal Human Liver Tissue and that of Patients with NASH, and 25HC and 27HC Standard, Related to Figure 1 [file mmc2.csv]

S.Ren01_Untargetted
	LG	HG	NASH	Normal	25HC	27HC
	Normalized area (cps)	Normalized area (cps)	Normalized area (cps)	Normalized area (cps)	Normalized area (cps)	Normalized area (cps)
	1	2	3	4	ST	Standard 2
AEA(15:1)	1.14E+06	4.55E+05	6.95E+05	1.53E+05	6.11E+06	2.07E+05
AEA(16:0)	8.05E+07	7.91E+07	3.60E+07	5.01E+07	1.73E+06	2.43E+05
AEA(18:0)	9.42E+07	1.04E+08	3.68E+07	5.67E+07	4.46E+05	2.52E+04
CL(18:1_16:0_16:0_16:0)	2.43E+06	4.71E+06	5.53E+04	3.25E+03	0.00E+00	3.37E+03
CL(18:1_16:1_16:1_18:1)	2.88E+06	4.35E+06	3.26E+05	8.70E+04	0.00E+00	0.00E+00
CL(18:1_16:0_16:0_18:1)	2.13E+07	2.67E+07	7.90E+04	5.73E+05	8.92E+04	2.86E+04
CL(18:1_16:0_16:0_18:0)	1.92E+06	3.30E+06	7.57E+04	1.29E+04	0.00E+00	3.28E+03
CL(18:2_16:1_18:2_18:2)	4.75E+03	5.93E+03	1.53E+07	6.23E+06	1.11E+04	3.62E+03
CL(20:4_16:0_16:0_18:1)	6.55E+06	1.02E+07	4.79E+05	1.92E+05	9.13E+03	0.00E+00
CL(18:1_18:1_18:1_16:0)	7.06E+06	9.64E+06	5.12E+05	3.23E+05	4.87E+03	0.00E+00
CL(18:1_16:0_18:1_18:0)	7.69E+06	1.20E+07	3.81E+05	1.28E+05	4.43E+03	9.62E+03
CL(18:2_16:1_22:6_16:1)	3.67E+03	0.00E+00	4.17E+06	1.32E+06	3.74E+03	2.90E-02
CL(18:3_18:2_18:2_18:2)	0.00E+00	0.00E+00	4.26E+06	2.99E+06	3.95E+03	0.00E+00
CL(18:2_18:2_18:2_18:2)	1.88E+04	9.25E+03	9.46E+07	9.84E+07	8.95E+05	2.46E+05
CL(18:2_18:1_18:2_18:2)	7.92E+03	1.31E+04	2.72E+07	2.72E+07	3.11E+05	8.52E+04
CL(20:4_16:0_18:0_18:1)	2.28E+06	3.76E+06	1.99E+05	1.90E+04	0.00E+00	0.00E+00
CL(20:5_18:2_18:2_18:2)	0.00E+00	3.33E+03	2.75E+07	2.26E+07	2.00E+05	6.33E+04
CL(20:5_18:2_18:1_18:2)	0.00E+00	0.00E+00	4.92E+06	8.51E+06	3.39E+04	0.00E+00
CL(18:2_18:2_18:2_20:3)	3.40E+03	0.00E+00	7.08E+06	4.61E+06	1.75E+04	0.00E+00
CL(20:2_18:2_18:2_18:2)	4.21E+03	0.00E+00	6.70E+06	6.95E+06	4.16E+04	0.00E+00
CL(20:2_18:2_18:2_18:1)	0.00E+00	7.30E+03	3.57E+06	3.60E+06	1.66E+04	5.26E+03
CL(77:4)	7.47E+03	1.43E+04	4.44E+06	4.09E+06	0.00E+00	0.00E+00
CL(80:10)	0.00E+00	0.00E+00	4.74E+06	4.68E+06	0.00E+00	0.00E+00
Cer(d26:1)	4.20E+04	2.29E+06	7.25E+05	4.53E+04	9.64E+03	1.79E+04
Cer(t28:1)	6.26E+06	7.56E+06	6.93E+06	4.51E+06	6.40E+06	7.36E+05
Cer(t30:1)	2.85E+06	4.07E+06	3.64E+06	2.02E+06	5.34E+06	1.83E+05
Cer(d32:1)	6.78E+05	4.25E+05	1.62E+07	5.02E+06	8.15E+04	4.50E+03
Cer(m17:0_16:0)	2.22E+05	2.45E+05	1.68E+07	7.14E+06	0.00E+00	7.00E-02
Cer(d33:1)	4.16E+05	3.46E+05	8.42E+06	5.14E+06	1.25E+05	0.00E+00
Cer(t32:0)	3.04E+06	3.25E+06	2.70E+06	2.51E+06	7.47E+05	6.34E+04
Cer(d18:1_16:1)	2.75E+05	3.00E+05	9.93E+06	6.74E+06	1.44E+03	0.00E+00
Cer(d18:1_16:0)	1.60E+07	1.25E+07	1.98E+08	2.07E+08	5.29E+05	1.31E+04
Cer(d34:1)	2.64E+07	2.75E+07	2.23E+07	1.42E+07	9.92E+05	8.07E+04
Cer(d18:0_16:0)	5.36E+06	2.43E+06	7.94E+06	9.40E+06	2.62E+05	9.87E+03
Cer(d35:4)	6.72E+07	1.84E+07	1.02E+07	7.61E+06	4.02E+05	4.93E+06
Cer(t18:0_16:0)	2.28E+07	3.59E+07	2.11E+07	1.60E+07	8.84E+05	8.08E+04
Cer(d18:2_18:0)	1.45E+04	1.16E+05	3.04E+07	1.42E+07	2.37E+04	0.00E+00
Cer(d18:1_18:0)	1.30E+06	1.37E+06	8.67E+07	3.89E+07	1.63E+05	1.38E+04
Cer(d18:1_18:0)	7.28E+07	7.39E+07	4.32E+07	2.90E+07	8.71E+05	1.41E+05
Cer(d36:3+O)	3.12E+07	3.97E+07	9.54E+06	2.09E+07	7.07E+05	5.86E+04
Cer(d37:1)	4.90E+06	3.94E+06	1.21E+06	1.21E+06	7.91E+04	1.75E+04
Cer(t36:0)	7.40E+07	7.45E+07	4.16E+07	2.94E+07	8.71E+05	1.41E+05
Cer(d38:4)	6.19E+07	7.25E+07	2.26E+07	3.11E+07	6.68E+05	6.43E+04
Cer(d16:1_22:0)	6.30E+05	5.17E+05	5.54E+07	3.07E+07	1.47E+05	7.26E+03
Cer(d38:1)	5.85E+07	5.30E+07	2.55E+07	1.82E+07	1.03E+06	1.26E+05
Cer(d14:0_25:1)	2.79E+04	3.09E+04	1.38E+07	3.04E+06	3.66E+04	0.00E+00
Cer(m18:0_22:0)	4.67E+05	6.44E+05	2.32E+07	1.15E+06	0.00E+00	0.00E+00
Cer(t38:0)	5.76E+07	7.40E+07	2.55E+07	1.82E+07	1.03E+06	1.13E+05
Cer(d16:1_24:1)	5.20E+05	3.52E+05	1.73E+07	5.02E+06	0.00E+00	0.00E+00
Cer(d18:2_22:0)	4.92E+05	2.02E+05	3.57E+07	1.49E+07	0.00E+00	0.00E+00
Cer(m18:1_23:0)	1.37E+04	8.14E+04	1.86E+07	2.76E+04	0.00E+00	0.00E+00
Cer(d18:1_22:0)	4.41E+06	3.00E+06	1.79E+08	1.06E+08	6.76E+05	1.40E+04
Cer(d18:0_22:0)	2.40E+06	8.44E+05	7.05E+06	4.56E+06	7.64E+05	9.36E+04
Cer(d18:1_23:3)	1.83E+05	3.47E+05	5.80E+07	1.64E+07	3.87E+05	1.48E+04
Cer(t40:3)	3.97E+07	4.58E+07	2.00E+07	1.69E+07	0.00E+00	2.96E+04
Cer(d17:1_24:1)	5.40E+05	3.50E+05	6.92E+06	3.45E+06	0.00E+00	0.00E+00
Cer(d18:2_23:0)	8.84E+03	2.79E+03	1.69E+07	2.24E+06	0.00E+00	0.00E+00
Cer(d18:1_23:0)	2.80E+05	7.10E+05	1.10E+08	3.75E+07	3.97E+05	1.07E+04
Cer(m18:0_24:0)	5.62E+05	9.29E+05	2.52E+07	1.37E+06	0.00E+00	0.00E+00
Cer(d19:1_23:3)	1.19E+07	9.67E+06	3.12E+08	2.89E+08	1.75E+06	1.47E+05
Cer(d18:2_24:1)	1.15E+06	5.51E+05	5.39E+07	3.10E+07	0.00E+00	0.00E+00
Cer(d18:1_24:1)	1.31E+07	6.91E+06	1.01E+08	1.52E+08	4.07E+04	0.00E+00
Cer(d18:1_24:1)	1.05E+06	7.52E+05	6.04E+07	3.17E+07	9.49E+03	0.00E+00
Cer(d18:1_24:0)	1.02E+07	6.14E+06	1.28E+08	8.21E+07	9.10E+05	5.25E+04
Cer(d17:0_26:1)	5.78E+04	4.19E+04	4.59E+06	1.88E+06	6.54E+03	2.11E+03
Cer(t20:0_23:3)	2.43E+06	2.04E+06	2.56E+08	8.24E+07	1.85E+06	1.29E+05
CerG3GNAc1(d40:1)	1.78E+06	3.21E+06	1.69E+06	1.24E+06	0.00E+00	0.00E+00
CerG3GNAc1(d42:2)	3.10E+06	6.78E+06	1.73E+06	2.82E+06	0.00E+00	0.00E+00
CerG3GNAc1(d42:1)	2.55E+06	5.87E+06	2.04E+06	1.97E+06	0.00E+00	0.00E+00
ChE()	7.78E+06	1.48E+07	1.64E+07	1.20E+07	4.31E+04	3.09E+05
ChE()	7.04E+03	3.98E+05	2.06E+07	2.38E+06	1.79E+05	8.86E+03
ChE()	1.52E+08	1.04E+08	7.70E+07	8.28E+07	1.86E+06	1.76E+04
ChE()	6.43E+05	8.36E+05	1.76E+07	4.06E+05	6.63E+04	1.23E+07
ChE(20:4)	2.62E+07	2.69E+07	2.55E+06	2.28E+07	1.30E+05	0.00E+00
ChE(22:6)	5.50E+07	5.82E+07	5.47E+05	1.25E+06	0.00E+00	0.00E+00
ChE(30:5)	1.46E+05	2.00E+04	1.33E+06	7.37E+06	1.82E+04	5.68E+04
CmE()	0.00E+00	0.00E+00	8.97E+03	4.33E+03	1.60E+07	0.00E+00
CmE(10:0)	2.78E+04	3.15E+04	7.06E+06	4.17E+05	0.00E+00	0.00E+00
CmE(20:4)	0.00E+00	4.37E+04	2.77E+07	9.16E+06	0.00E+00	0.00E+00
CmE(30:6)	4.05E+03	2.60E+03	3.05E+07	8.02E+06	1.40E+04	4.85E+03
Co(Q9)	1.64E+06	9.52E+05	3.73E+07	1.12E+07	0.00E+00	0.00E+00
Co(Q10)	3.09E+05	1.11E+05	7.57E+07	7.38E+06	5.59E+00	5.50E-02
Co(Q10)	2.51E+07	1.83E+07	1.23E+09	3.61E+08	4.42E+05	2.86E+04
DG(32:1e)	1.03E+07	2.22E+05	4.97E+08	4.50E+07	1.47E+06	5.43E+04
DG(14:0_18:2)	1.72E+04	1.11E+06	5.93E+07	3.61E+06	1.91E+05	4.26E+03
DG(16:0_16:1)	6.45E+05	2.04E+06	4.60E+07	3.16E+06	2.10E+05	0.00E+00
DG(16:0_16:0)	4.14E+07	4.16E+07	4.74E+08	1.31E+08	2.73E+07	5.37E+06
DG(34:3e)	6.60E+04	5.82E+04	1.13E+08	6.91E+06	3.59E+05	0.00E+00
DG(34:2e)	5.55E+06	4.70E+06	4.84E+08	3.68E+07	7.12E+05	1.30E+05
DG(16:1_18:2)	1.05E+06	4.35E+06	2.21E+08	1.37E+07	2.27E+06	4.45E+04
DG(16:0_18:2)	2.95E+05	1.77E+06	6.98E+08	6.91E+07	8.50E+05	1.70E+04
DG(16:0_18:1)	1.57E+08	1.84E+08	3.80E+09	4.81E+08	2.68E+07	2.64E+06
DG(36:4e)	3.37E+08	3.18E+08	2.45E+09	3.43E+08	4.35E+06	4.85E+05
DG(17:1_18:2)	2.24E+05	3.47E+05	7.08E+07	4.81E+06	1.59E+05	0.00E+00
DG(18:3_18:2)	2.03E+04	1.43E+05	9.68E+07	1.35E+05	1.25E+04	2.01E+04
DG(18:1_18:3)	1.85E+07	4.50E+07	3.88E+07	3.78E+06	8.85E+04	0.00E+00
DG(18:1_18:3)	2.34E+06	5.53E+06	8.18E+07	1.33E+07	4.57E+04	0.00E+00
DG(18:1_18:2)	5.34E+06	2.21E+06	1.16E+09	8.60E+07	2.25E+06	1.24E+05
DG(18:1_18:2)	1.59E+07	3.55E+07	1.83E+07	3.93E+07	4.78E+04	4.45E+03
DG(18:1_18:1)	1.49E+08	2.23E+08	2.06E+09	2.59E+08	1.72E+07	2.23E+06
DG(18:1_18:1)	3.49E+04	1.88E+04	5.51E+04	1.32E+05	3.30E+04	5.98E+03
DG(18:0_18:1)	3.79E+06	3.65E+06	6.90E+07	9.69E+06	8.49E+05	1.12E+06
DG(16:0_22:6)	1.66E+06	1.67E+06	2.04E+07	3.70E+06	0.00E+00	0.00E+00
DG(18:1_20:4)	4.04E+06	5.29E+06	6.03E+07	4.22E+06	0.00E+00	0.00E+00
DG(18:1_20:3)	2.08E+06	1.25E+06	3.68E+07	3.86E+06	4.51E+06	0.00E+00
DG(18:0_20:4)	3.15E+06	1.03E+06	5.23E+07	1.01E+07	1.43E+05	0.00E+00
GM2(d34:1)	1.73E+06	4.33E+06	0.00E+00	0.00E+00	1.92E+03	1.10E+03
GM2(d40:1)	3.12E+06	6.83E+06	0.00E+00	0.00E+00	0.00E+00	0.00E+00
GM2(d42:2)	4.09E+06	1.32E+07	0.00E+00	0.00E+00	0.00E+00	2.30E-02
GM2(d42:1)	5.43E+06	1.55E+07	5.86E+03	1.17E+04	0.00E+00	1.14E+03
GM3(d40:1)	1.07E+06	3.84E+06	2.56E+07	1.29E+07	0.00E+00	0.00E+00
GM3(d41:1)	1.61E+05	4.48E+05	1.37E+07	5.58E+06	1.82E+03	0.00E+00
GM3(d40:1+O)	0.00E+00	0.00E+00	6.10E+06	6.11E+06	0.00E+00	2.19E+03
GM3(d42:2)	9.84E+05	3.68E+06	6.90E+06	9.21E+06	0.00E+00	0.00E+00
GM3(d42:1)	1.98E+06	6.88E+06	3.06E+07	1.59E+07	0.00E+00	0.00E+00
GM3(d41:1+O)	0.00E+00	8.20E+02	4.66E+06	3.91E+06	0.00E+00	0.00E+00
Hex1Cer(d18:1_16:0)	1.50E+05	3.38E+06	9.63E+06	1.19E+07	0.00E+00	0.00E+00
Hex1Cer(d18:1_22:0)	1.96E+06	2.34E+06	1.63E+07	8.14E+06	2.29E+05	2.45E+05
Hex1Cer(d41:1)	2.15E+04	1.62E+05	6.75E+06	3.20E+06	0.00E+00	0.00E+00
Hex1Cer(d18:1_24:1)	1.82E+04	4.58E+06	1.92E+07	5.27E+06	0.00E+00	3.29E+04
Hex1Cer(d18:1_24:0)	3.47E+05	2.97E+06	1.44E+07	1.12E+07	0.00E+00	0.00E+00
Hex2Cer(d18:1_16:0)	1.59E+06	6.14E+06	1.98E+07	1.19E+07	0.00E+00	0.00E+00
Hex2Cer(d18:1_22:0)	1.85E+06	5.98E+06	2.11E+07	7.36E+06	0.00E+00	0.00E+00
Hex2Cer(d41:1)	1.47E+05	8.65E+05	5.87E+06	1.73E+06	0.00E+00	2.03E+03
Hex2Cer(d18:1_24:1)	2.08E+06	8.36E+06	2.48E+07	1.50E+07	0.00E+00	8.81E+03
Hex2Cer(d18:1_24:1)	2.08E+06	2.92E+06	3.22E+06	1.66E+06	0.00E+00	0.00E+00
Hex2Cer(d18:1_24:0)	2.52E+06	1.04E+07	2.03E+07	8.69E+06	0.00E+00	0.00E+00
Hex3Cer(d40:1)	4.83E+05	1.47E+06	4.47E+06	3.34E+06	0.00E+00	0.00E+00
Hex3Cer(d42:2)	6.64E+05	2.72E+06	3.35E+06	4.05E+06	0.00E+00	0.00E+00
Hex3Cer(d42:1)	8.86E+05	2.60E+06	5.95E+06	3.68E+06	0.00E+00	0.00E+00
LPC(16:0)	1.85E+06	5.26E+06	2.44E+07	1.61E+07	2.17E+04	2.83E+03
LPC(18:2)	4.14E+04	1.21E+04	2.81E+07	1.86E+07	2.06E+03	7.47E+03
LPC(18:2)	0.00E+00	3.81E+05	3.00E+07	1.52E+07	1.62E+04	5.17E+04
LPC(18:0)	2.67E+05	1.89E+05	9.01E+06	1.03E+07	3.21E+04	1.13E+03
LPC(18:0)	2.61E+06	9.25E+06	7.05E+07	9.10E+07	5.93E+03	1.51E+05
LPE(16:0)	1.27E+05	2.19E+05	9.57E+06	4.39E+06	0.00E+00	0.00E+00
LPE(16:0)	7.35E+05	1.38E+06	4.46E+07	2.39E+07	9.10E+02	0.00E+00
LPE(18:2)	1.21E+04	3.09E+03	3.48E+06	4.56E+06	0.00E+00	0.00E+00
LPE(18:2)	1.24E+05	2.16E+05	7.89E+06	9.27E+06	0.00E+00	0.00E+00
LPE(18:1)	9.84E+04	2.64E+05	3.08E+06	1.67E+06	1.80E+03	0.00E+00
LPE(18:1)	1.03E+06	1.72E+06	1.40E+07	6.48E+06	1.45E+03	0.00E+00
LPE(18:1)	1.12E+04	8.51E+04	1.31E+07	2.73E+06	7.76E+02	9.11E+02
LPE(18:0)	4.80E+05	6.98E+05	1.81E+07	1.33E+07	2.09E+03	6.11E+03
LPE(18:0)	1.40E+06	4.66E+06	1.04E+08	8.08E+07	6.83E+03	0.00E+00
LPE(20:4)	2.12E+05	2.47E+05	4.80E+06	3.80E+06	0.00E+00	0.00E+00
LPE(20:4)	7.16E+05	1.05E+06	9.21E+06	5.71E+06	0.00E+00	0.00E+00
LPE(22:6)	1.26E+00	7.12E+03	2.29E+06	1.83E+06	0.00E+00	5.81E+03
LPE(22:6)	2.29E+05	3.74E+05	1.21E+07	7.94E+06	4.79E+03	0.00E+00
LPI(18:0)	2.17E+05	4.06E+05	3.03E+06	5.10E+06	1.22E+03	9.79E+02
MLCL(46:2)	1.85E+06	5.31E+06	2.44E+07	1.61E+07	2.17E+04	2.83E+03
MLCL(50:2)	7.09E+05	1.49E+06	1.13E+07	1.42E+07	1.55E+03	0.00E+00
MLCL(18:2_18:2_18:2)	0.00E+00	0.00E+00	4.19E+06	1.14E+06	0.00E+00	0.00E+00
MLCL(18:2_18:2_18:2)	0.00E+00	0.00E+00	1.21E+07	4.70E+06	6.85E+03	0.00E+00
PC(14:0_14:0)	2.01E+07	6.17E+07	2.55E+06	2.90E+06	0.00E+00	0.00E+00
PC(30:1e)	3.24E+06	5.79E+06	9.78E+05	5.15E+05	0.00E+00	0.00E+00
PC(29:0)	5.30E+06	1.54E+07	7.39E+05	7.16E+05	0.00E+00	0.00E+00
PC(16:1_14:0)	1.75E+07	1.90E+06	2.77E+06	8.92E+06	4.32E+03	5.60E+03
PC(16:0_14:0)	2.61E+08	6.63E+08	1.21E+08	1.11E+08	5.95E+03	0.00E+00
PC(30:0)	4.41E+06	7.96E+07	5.08E+05	7.28E+05	0.00E+00	0.00E+00
PC(31:1)	7.67E+06	1.03E+07	2.53E+06	2.78E+06	2.04E+04	1.46E+04
PC(31:1)	8.22E+06	4.06E+06	1.95E+05	8.22E+04	8.91E+03	1.19E+04
PC(16:1e_16:0)	1.49E+07	2.41E+07	5.96E+07	2.32E+07	0.00E+00	0.00E+00
PC(15:0_16:0)	3.32E+07	1.12E+08	4.48E+06	3.02E+06	0.00E+00	0.00E+00
PC(15:0_16:0)	1.59E+06	2.20E+06	1.49E+08	9.72E+07	0.00E+00	0.00E+00
PC(16:0e_16:0)	1.36E+07	2.23E+07	1.18E+08	7.94E+07	0.00E+00	0.00E+00
PC(16:1_16:1)	6.74E+06	8.80E+07	3.32E+07	2.96E+07	4.48E+03	3.96E+03
PC(16:0_16:1)	3.31E+08	6.14E+08	7.53E+08	9.43E+08	2.56E+04	2.28E+04
PC(16:0_16:1)	8.83E+08	1.67E+09	2.52E+07	1.14E+08	1.88E+05	1.67E+04
PC(16:0_16:0)	4.07E+08	1.63E+09	1.60E+09	1.04E+09	7.68E+04	2.69E+04
PC(15:0_18:2)	1.13E+07	1.67E+07	8.15E+07	1.98E+06	1.47E+03	1.76E+03
PC(33:2)	6.91E+05	7.56E+04	2.73E+07	1.70E+07	1.54E+04	1.22E+04
PC(34:2e)	1.77E+05	1.15E+05	1.98E+07	3.16E+07	4.23E+03	2.50E+03
PC(34:2e)	4.18E+06	5.89E+06	8.40E+06	6.95E+06	0.00E+00	0.00E+00
PC(33:1)	8.32E+06	3.36E+07	2.27E+06	2.37E+06	3.54E+04	6.27E+03
PC(17:1_16:0)	2.79E+07	3.05E+07	6.27E+07	5.24E+07	5.73E+03	1.01E+04
PC(18:1e_16:0)	4.37E+06	6.45E+06	7.84E+07	1.13E+08	0.00E+00	0.00E+00
PC(16:0_17:0)	4.43E+07	1.30E+08	3.40E+07	1.91E+07	0.00E+00	0.00E+00
PC(33:0)	2.04E+07	5.69E+07	3.24E+07	1.64E+07	0.00E+00	0.00E+00
PC(34:0e)	3.28E+06	5.68E+06	3.43E+07	2.38E+07	0.00E+00	0.00E+00
PC(16:1_18:2)	8.54E+06	4.09E+07	1.81E+08	3.21E+08	0.00E+00	0.00E+00
PC(16:0_18:3)	1.50E+07	2.08E+07	6.80E+07	5.53E+07	0.00E+00	2.55E+03
PC(34:3)	4.81E+07	2.65E+08	3.88E+08	2.66E+08	0.00E+00	0.00E+00
PC(16:0_18:2)	1.06E+08	4.75E+08	2.04E+10	1.38E+10	3.50E+06	2.70E+05
PC(16:0_18:1)	8.80E+08	1.77E+09	4.89E+09	6.06E+09	2.12E+06	9.57E+05
PC(18:0_16:0)	9.67E+07	3.01E+08	1.85E+08	1.20E+08	4.28E+04	0.00E+00
PC(16:1e_20:4)	2.23E+04	2.57E+04	3.36E+07	1.82E+07	0.00E+00	0.00E+00
PC(36:4e)	5.40E+04	5.58E+04	4.68E+07	4.53E+07	0.00E+00	0.00E+00
PC(35:3)	9.07E+06	1.32E+07	2.23E+06	2.48E+06	0.00E+00	0.00E+00
PC(17:0_18:2)	2.10E+07	2.67E+07	6.41E+07	2.49E+07	0.00E+00	4.24E+03
PC(17:0_18:2)	1.15E+05	8.40E+04	1.30E+08	8.05E+07	1.29E+05	1.68E+05
PC(35:1)	1.26E+07	2.57E+07	1.98E+07	1.51E+07	0.00E+00	2.38E+03
PC(17:0_18:1)	2.52E+07	5.13E+07	7.09E+07	5.96E+07	6.03E+04	2.86E+04
PC(35:0)	6.86E+06	1.84E+07	2.02E+06	1.86E+06	0.00E+00	0.00E+00
PC(16:0_20:5)	4.15E+06	2.84E+06	1.87E+08	8.12E+07	0.00E+00	0.00E+00
PC(36:5)	2.65E+07	4.72E+07	3.41E+09	2.87E+09	4.93E+04	0.00E+00
PC(16:0_20:4)	2.39E+07	1.62E+07	4.80E+09	2.08E+09	1.80E+05	1.39E+04
PC(36:4)	8.84E+07	2.98E+08	2.03E+09	2.05E+09	0.00E+00	0.00E+00
PC(18:1_18:2)	4.37E+07	1.61E+08	1.67E+09	7.91E+08	3.17E+04	4.31E+03
PC(16:0_20:3)	1.11E+07	1.47E+07	2.47E+09	1.68E+09	8.87E+04	0.00E+00
PC(16:0_20:3)	5.98E+07	2.66E+07	9.08E+07	6.36E+07	9.23E+03	0.00E+00
PC(36:3)	1.55E+07	2.31E+07	6.55E+07	4.41E+07	0.00E+00	0.00E+00
PC(37:3e)	4.97E+06	3.59E+07	9.88E+06	5.76E+07	2.37E+03	6.97E+03
PC(18:1_18:1)	1.63E+08	5.16E+08	3.18E+08	2.74E+08	3.77E+06	1.53E+06
PC(18:1_18:1)	2.54E+07	1.84E+07	4.13E+09	6.49E+09	1.00E+05	1.68E+05
PC(18:0_18:1)	3.05E+08	3.05E+08	6.42E+08	8.86E+08	1.48E+05	1.41E+04
PC(36:1)	1.80E+05	2.83E+05	2.29E+07	8.34E+05	0.00E+00	3.72E+03
PC(36:0)	2.76E+06	8.64E+06	9.66E+06	3.87E+06	0.00E+00	0.00E+00
PC(38:5e)	9.27E+04	3.09E+04	1.91E+07	2.19E+07	7.63E+03	0.00E+00
PC(38:5e)	7.46E+03	0.00E+00	2.75E+07	1.69E+07	0.00E+00	0.00E+00
PC(37:4)	4.56E+06	8.24E+06	2.59E+07	7.19E+06	0.00E+00	0.00E+00
PC(15:0_22:4)	2.33E+05	9.03E+05	3.21E+07	2.70E+07	0.00E+00	2.69E+04
PC(38:4e)	0.00E+00	0.00E+00	3.28E+07	2.09E+07	0.00E+00	0.00E+00
PC(37:3)	1.85E+06	6.70E+06	2.46E+07	2.28E+07	0.00E+00	0.00E+00
PC(37:2)	1.28E+07	1.54E+07	1.76E+07	1.65E+07	5.11E+06	4.64E+06
PC(38:7)	1.84E+06	1.38E+06	9.58E+08	4.44E+08	0.00E+00	0.00E+00
PC(16:0_22:6)	2.05E+07	2.16E+07	1.13E+09	6.22E+08	0.00E+00	0.00E+00
PC(16:0_22:6)	1.06E+05	2.38E+05	6.81E+07	4.28E+07	0.00E+00	0.00E+00
PC(38:6)	6.66E+06	1.09E+07	2.47E+08	1.42E+08	0.00E+00	3.50E-02
PC(38:6)	2.45E+05	8.32E+05	4.63E+08	2.91E+08	0.00E+00	4.94E+03
PC(18:1_20:4)	1.69E+07	1.36E+07	2.34E+08	3.67E+08	0.00E+00	0.00E+00
PC(18:1_20:4)	1.21E+06	7.66E+06	9.89E+07	1.30E+08	0.00E+00	0.00E+00
PC(38:5)	6.31E+06	7.61E+06	1.62E+08	1.30E+08	0.00E+00	0.00E+00
PC(38:5)	5.31E+05	4.61E+06	1.18E+09	1.57E+09	0.00E+00	7.47E+03
PC(18:1_20:3)	1.12E+07	3.25E+07	3.93E+07	2.89E+07	5.95E+03	0.00E+00
PC(38:4)	2.59E+07	3.26E+07	1.88E+07	9.15E+06	0.00E+00	0.00E+00
PC(18:0_20:4)	2.72E+07	2.48E+07	1.65E+09	1.21E+09	0.00E+00	0.00E+00
PC(38:4)	2.19E+07	3.95E+07	1.35E+08	1.78E+08	0.00E+00	0.00E+00
PC(38:3)	1.81E+07	2.24E+07	4.40E+06	2.48E+07	0.00E+00	0.00E+00
PC(18:0_20:3)	6.19E+06	8.10E+06	3.86E+08	4.57E+08	0.00E+00	0.00E+00
PC(18:0_20:2)	1.71E+06	3.95E+07	4.14E+07	7.01E+07	4.00E+04	2.94E+04
PC(38:1)	8.35E+05	1.15E+07	8.31E+06	1.53E+06	0.00E+00	3.53E+03
PC(40:8)	9.75E+05	1.05E+06	1.35E+07	8.58E+06	0.00E+00	0.00E+00
PC(18:1_22:6)	1.53E+07	1.56E+07	4.32E+07	2.53E+07	0.00E+00	0.00E+00
PC(18:1_22:6)	5.20E+05	1.89E+05	8.17E+07	1.00E+07	0.00E+00	0.00E+00
PC(40:6)	3.83E+05	6.46E+05	3.87E+07	3.31E+07	0.00E+00	7.00E-03
PC(18:0_22:6)	7.59E+06	8.39E+06	2.35E+08	2.56E+08	0.00E+00	0.00E+00
PC(18:0_22:5)	3.25E+06	3.21E+05	1.06E+08	7.41E+07	0.00E+00	7.47E+04
PC(40:5)	5.40E+05	2.97E+06	5.16E+07	3.67E+07	0.00E+00	2.81E+05
PC(40:4)	2.08E+06	2.36E+06	3.63E+07	2.72E+07	0.00E+00	1.83E+06
PE(16:0e)	0.00E+00	8.01E+05	6.94E+07	3.69E+07	5.35E+03	0.00E+00
PE(18:2e)	0.00E+00	1.78E+05	1.14E+07	1.37E+07	0.00E+00	0.00E+00
PE(18:1e)	1.97E+06	3.39E+06	3.36E+07	1.21E+07	0.00E+00	0.00E+00
PE(18:1e)	3.52E+05	1.18E+05	2.88E+07	6.45E+06	0.00E+00	0.00E+00
PE(20:4e)	9.20E+05	1.25E+06	1.51E+07	1.04E+07	0.00E+00	0.00E+00
PE(16:0_16:1)	8.91E+05	2.71E+06	7.19E+06	9.74E+06	0.00E+00	0.00E+00
PE(16:0_16:1)	8.03E+06	1.66E+07	4.90E+06	8.31E+06	0.00E+00	6.73E+03
PE(16:0_16:0)	3.78E+04	8.85E+04	2.79E+06	3.95E+06	0.00E+00	0.00E+00
PE(16:1e_18:2)	0.00E+00	0.00E+00	2.84E+06	4.30E+06	0.00E+00	0.00E+00
PE(16:1e_18:1)	9.57E+04	2.29E+05	9.29E+06	1.29E+07	0.00E+00	0.00E+00
PE(16:0p_18:1)	1.61E+04	3.21E+05	1.10E+07	1.48E+07	6.90E+04	1.54E+04
PE(16:0_18:3)	1.70E+05	4.09E+05	2.17E+07	1.06E+07	0.00E+00	0.00E+00
PE(16:0_18:2)	5.95E+06	2.76E+06	1.05E+09	1.02E+09	4.38E+04	4.33E+03
PE(16:0_18:1)	2.40E+07	4.13E+07	9.11E+08	6.89E+08	3.94E+04	0.00E+00
PE(16:0_18:1)	1.52E+07	2.01E+07	2.11E+08	1.96E+08	3.90E+04	6.98E+05
PE(18:0_16:0)	5.85E+06	1.19E+05	1.77E+08	1.29E+08	0.00E+00	0.00E+00
PE(18:0_16:0)	2.07E+06	1.33E+07	6.92E+06	7.14E+06	0.00E+00	0.00E+00
PE(16:1e_20:4)	1.06E+04	3.88E+03	4.49E+07	5.02E+07	2.30E+03	0.00E+00
PE(16:0p_20:4)	8.83E+03	9.36E+03	5.25E+07	5.79E+07	0.00E+00	7.31E+03
PE(18:1e_18:2)	0.00E+00	1.13E+03	7.76E+06	6.11E+06	0.00E+00	0.00E+00
PE(18:0p_18:2)	1.58E+04	5.14E+04	9.97E+06	9.77E+06	0.00E+00	0.00E+00
PE(18:1e_18:1)	8.54E+04	1.86E+05	7.75E+06	8.01E+06	0.00E+00	0.00E+00
PE(18:0p_18:1)	3.78E+04	5.47E+04	1.06E+07	9.74E+06	8.93E+03	8.95E+03
PE(17:0_18:1)	3.03E+05	2.87E+05	4.71E+06	5.95E+06	1.90E-02	1.20E-02
PE(16:0_20:5)	2.31E+05	3.29E+05	1.02E+07	8.11E+06	0.00E+00	0.00E+00
PE(16:0_20:4)	2.39E+07	4.12E+07	9.37E+08	8.06E+08	3.92E+04	0.00E+00
PE(16:0_20:4)	2.90E+06	3.84E+06	4.71E+07	6.95E+07	0.00E+00	0.00E+00
PE(16:0_20:3)	3.34E+06	2.48E+06	5.01E+08	2.90E+08	4.36E+03	0.00E+00
PE(18:1_18:2)	1.89E+06	1.24E+07	1.54E+08	1.06E+08	0.00E+00	0.00E+00
PE(18:1_18:2)	5.85E+06	1.19E+05	1.77E+08	1.29E+08	0.00E+00	0.00E+00
PE(16:0_20:3)	2.07E+06	1.31E+07	2.07E+06	5.15E+06	0.00E+00	0.00E+00
PE(18:1_18:1)	2.62E+07	3.74E+07	4.44E+08	2.06E+08	7.93E+04	4.21E+04
PE(18:1_18:1)	6.36E+06	7.88E+06	5.85E+07	3.31E+07	5.40E+04	1.41E+04
PE(18:1_18:1)	1.83E+04	1.51E+06	1.71E+08	2.11E+08	9.64E+04	1.26E+04
PE(37:2e)	2.24E+04	2.57E+04	3.41E+07	1.87E+07	0.00E+00	0.00E+00
PE(18:0_18:1)	4.34E+07	5.04E+07	1.55E+09	1.33E+09	2.59E+05	2.33E+04
PE(18:0_18:1)	9.63E+06	1.40E+07	1.41E+08	1.47E+08	9.99E+03	1.31E+04
PE(16:1e_22:6)	0.00E+00	1.16E+04	1.02E+07	1.31E+07	0.00E+00	0.00E+00
PE(16:0p_22:6)	0.00E+00	2.24E+04	1.79E+07	1.97E+07	0.00E+00	0.00E+00
PE(18:0_18:0)	1.06E+05	2.01E+05	1.05E+08	1.19E+08	0.00E+00	0.00E+00
PE(18:0_18:0)	1.90E+07	3.15E+07	4.99E+06	2.21E+06	0.00E+00	0.00E+00
PE(18:2e_20:4)	5.00E+03	0.00E+00	1.95E+07	2.13E+07	0.00E+00	0.00E+00
PE(18:1p_20:4)	9.05E+03	0.00E+00	2.70E+07	2.37E+07	0.00E+00	0.00E+00
PE(18:2e_20:4)	1.60E-02	0.00E+00	2.90E+07	6.35E+06	0.00E+00	0.00E+00
PE(18:1p_20:4)	0.00E+00	0.00E+00	3.48E+07	7.20E+06	0.00E+00	0.00E+00
PE(16:1e_22:4)	5.62E+02	2.54E+03	1.26E+07	1.79E+07	0.00E+00	0.00E+00
PE(16:0p_22:4)	2.54E+07	2.37E+07	4.81E+07	4.32E+07	2.00E+07	1.17E+07
PE(18:1e_20:4)	2.78E+03	2.64E+04	5.83E+07	4.64E+07	1.97E+03	0.00E+00
PE(18:0p_20:4)	2.93E+06	1.11E+06	9.49E+07	7.06E+07	9.29E+05	1.27E+06
PE(16:0_22:6)	3.34E+06	2.48E+06	5.01E+08	2.90E+08	4.36E+03	0.00E+00
PE(18:1_20:4)	3.30E+07	3.73E+07	4.44E+08	2.58E+08	1.04E+05	4.30E+03
PE(18:1_20:4)	1.16E+05	4.18E+04	3.88E+07	1.49E+07	0.00E+00	0.00E+00
PE(16:0_22:5)	1.21E+06	1.75E+06	8.32E+07	4.91E+07	0.00E+00	0.00E+00
PE(18:0_20:4)	2.72E+07	3.71E+07	1.55E+09	1.33E+09	1.88E+05	2.33E+04
PE(18:0_20:3)	7.50E+06	6.40E+06	3.69E+08	2.87E+08	0.00E+00	0.00E+00
PE(18:0_20:3)	1.21E+05	2.01E+05	1.00E+08	1.21E+08	0.00E+00	0.00E+00
PE(18:0_20:3)	1.90E+07	3.15E+07	4.99E+06	2.21E+06	0.00E+00	0.00E+00
PE(18:0_20:2)	3.68E+05	2.85E+05	3.48E+07	3.74E+07	5.24E+03	1.86E+04
PE(18:1e_22:6)	2.71E+03	0.00E+00	1.04E+07	1.26E+07	0.00E+00	0.00E+00
PE(18:1e_22:5)	4.45E+02	4.24E+04	1.12E+07	8.74E+06	0.00E+00	0.00E+00
PE(18:1e_22:4)	3.65E+02	2.10E+03	7.32E+06	7.51E+06	3.54E+03	4.93E+02
PE(18:0p_22:4)	6.60E+04	7.63E+04	1.57E+07	1.24E+07	9.44E+04	1.20E+04
PE(18:1_22:6)	3.93E+06	2.60E+06	3.30E+07	1.53E+07	0.00E+00	0.00E+00
PE(18:1_22:6)	1.57E+05	9.54E+05	7.99E+07	2.51E+07	0.00E+00	0.00E+00
PE(18:0_22:6)	7.85E+06	6.31E+06	3.69E+08	2.87E+08	0.00E+00	0.00E+00
PE(18:0_22:5)	1.03E+06	9.33E+05	6.80E+07	4.15E+07	9.80E-02	0.00E+00
PE(18:0_22:5)	2.99E+05	3.76E+05	2.69E+07	2.63E+07	0.00E+00	0.00E+00
PE(18:0_22:4)	1.49E+05	1.88E+05	1.96E+07	1.50E+07	1.99E+03	0.00E+00
PE(42:3e)	1.64E+06	9.45E+05	2.61E+07	9.98E+06	0.00E+00	0.00E+00
PE(52:5)	4.95E+05	1.52E+06	4.24E+06	5.33E+06	2.86E+03	0.00E+00
PG(18:1_18:2)	0.00E+00	0.00E+00	9.77E+06	6.94E+06	0.00E+00	0.00E+00
PG(18:1_18:2)	4.55E+03	1.00E-03	2.89E+07	8.85E+06	0.00E+00	0.00E+00
PG(18:1_18:2)	1.25E+04	2.62E+03	7.83E+07	1.15E+07	0.00E+00	0.00E+00
PG(18:1_18:1)	2.45E+04	1.06E+04	7.05E+07	1.43E+07	0.00E+00	0.00E+00
PG(38:1e)	4.35E+04	3.15E+05	5.72E+07	7.03E+05	0.00E+00	0.00E+00
PG(18:2_22:6)	3.88E+03	4.80E-02	3.00E+06	6.28E+05	0.00E+00	0.00E+00
PG(18:2_22:6)	5.45E+03	1.00E+04	7.69E+06	1.10E+06	0.00E+00	0.00E+00
PG(18:1_22:6)	1.60E+05	1.51E+05	1.85E+07	2.00E+06	0.00E+00	0.00E+00
PG(42:1)	9.14E+05	1.49E+06	1.31E+07	1.69E+05	1.25E+06	0.00E+00
PG(28:1_16:0)	4.91E+04	1.13E+05	5.93E+07	5.72E+05	0.00E+00	0.00E+00
PG(28:0_16:0)	1.44E+05	6.42E+04	8.30E+07	1.72E+05	7.27E+04	0.00E+00
PG(28:0_16:0)	3.11E+04	1.65E+05	1.84E+08	3.57E+06	0.00E+00	0.00E+00
PI(16:0_16:1)	5.38E+05	8.60E+05	1.29E+07	8.37E+06	0.00E+00	0.00E+00
PI(16:0_18:2)	1.63E+04	2.11E+04	6.41E+07	5.31E+07	1.29E+04	2.17E+03
PI(16:0_18:1)	2.27E+04	4.55E+06	5.85E+07	4.94E+07	1.69E+04	0.00E+00
PI(16:0_20:4)	6.23E+05	6.16E+05	3.91E+07	4.31E+07	0.00E+00	0.00E+00
PI(18:1_18:2)	4.27E+05	9.65E+05	1.49E+07	5.61E+06	0.00E+00	0.00E+00
PI(16:0_20:3)	2.91E+05	5.00E+05	2.00E+07	1.30E+07	0.00E+00	0.00E+00
PI(16:0_20:3)	4.45E+06	4.83E+06	1.52E+06	1.07E+06	0.00E+00	0.00E+00
PI(18:1_18:1)	3.53E+04	4.54E+03	4.38E+06	2.86E+05	0.00E+00	0.00E+00
PI(18:1_18:1)	5.28E+06	7.33E+06	1.78E+07	7.76E+06	1.40E-02	0.00E+00
PI(18:0_18:2)	3.98E+04	1.65E+06	1.88E+08	1.55E+08	9.07E+03	0.00E+00
PI(18:0_18:1)	1.70E+06	2.95E+06	7.30E+07	4.77E+07	2.63E+03	0.00E+00
PI(18:0_18:0)	7.71E+06	6.90E+06	1.29E+06	4.96E+05	0.00E+00	0.00E+00
PI(18:0_18:0)	2.39E+03	9.59E+03	5.09E+06	1.09E+06	0.00E+00	0.00E+00
PI(16:0_22:6)	3.50E+05	5.27E+05	3.69E+06	4.30E+06	1.43E+03	1.22E+03
PI(18:1_20:4)	1.53E+06	2.20E+06	1.81E+07	1.29E+07	0.00E+00	0.00E+00
PI(18:1_20:4)	1.19E+05	1.98E+05	2.99E+07	4.68E+06	0.00E+00	0.00E+00
PI(18:0_20:4)	1.35E+07	1.84E+07	5.50E+08	4.74E+08	1.05E+05	7.39E+03
PI(18:0_20:3)	4.79E+06	5.19E+06	8.75E+07	9.70E+07	2.93E+03	0.00E+00
PI(18:0_20:3)	5.05E+07	5.30E+07	1.40E+07	1.11E+07	0.00E+00	0.00E+00
PI(18:0_20:2)	2.32E+06	3.98E+06	5.15E+06	7.45E+06	0.00E+00	0.00E+00
PI(18:0_22:6)	2.08E+06	1.97E+06	1.18E+07	1.03E+07	0.00E+00	0.00E+00
PI(18:0_22:6)	1.03E+07	1.02E+07	1.53E+06	1.81E+06	0.00E+00	0.00E+00
PI(18:0_22:5)	2.32E+04	1.70E+05	1.68E+07	7.79E+06	0.00E+00	0.00E+00
PI(18:0_22:5)	1.66E+06	1.90E+06	3.41E+06	3.10E+06	0.00E+00	0.00E+00
PI(18:0_22:4)	1.63E+06	1.19E+06	7.87E+06	5.94E+06	0.00E+00	0.00E+00
PIP(42:9e)	3.63E+04	4.12E+05	8.01E+06	7.56E+06	0.00E+00	0.00E+00
PIP2(18:0_17:0)	1.70E+05	2.94E+04	3.33E+06	3.01E+06	0.00E+00	0.00E+00
PIP2(37:2e)	1.71E+06	1.92E+06	1.87E+07	1.87E+07	0.00E+00	0.00E+00
PS(16:0_16:1)	3.41E+06	6.95E+06	1.01E+04	3.47E+03	0.00E+00	0.00E+00
PS(16:0_18:2)	6.82E+04	1.45E+06	9.99E+06	8.30E+06	0.00E+00	0.00E+00
PS(16:0_18:1)	7.11E+06	1.24E+07	7.66E+06	7.52E+06	0.00E+00	3.30E-02
PS(16:0_20:4)	6.71E+04	8.03E+05	5.31E+06	8.54E+06	0.00E+00	0.00E+00
PS(18:2_18:2)	6.15E+04	6.29E+04	4.44E+07	5.51E+07	2.21E+03	0.00E+00
PS(36:3)	2.00E+04	5.72E+04	7.40E+06	3.82E+06	0.00E+00	0.00E+00
PS(36:3)	1.08E+06	1.87E+06	2.43E+07	2.44E+07	0.00E+00	0.00E+00
PS(18:0_18:2)	5.91E+05	8.45E+05	3.58E+06	2.21E+06	5.60E-02	0.00E+00
PS(18:0_18:2)	1.03E+06	3.15E+07	1.23E+08	1.04E+08	5.30E+03	0.00E+00
PS(18:0_18:2)	1.54E+07	3.15E+07	5.43E+07	1.04E+08	0.00E+00	0.00E+00
PS(18:0_18:1)	9.10E+06	3.05E+05	4.52E+07	5.77E+07	1.23E+05	1.80E+04
PS(18:0_18:1)	8.96E+06	9.22E+06	3.46E+06	5.37E+06	0.00E+00	4.99E+03
PS(18:0_18:1)	4.78E+06	1.48E+07	7.39E+07	8.96E+07	1.03E+05	9.47E+03
PS(18:0_18:0)	7.67E+06	8.09E+06	6.69E+07	4.60E+07	3.88E+04	0.00E+00
PS(38:5e)	6.82E+05	9.09E+04	8.06E+06	3.74E+06	0.00E+00	0.00E+00
PS(16:0_22:6)	7.67E+05	7.57E+05	1.57E+07	1.36E+07	0.00E+00	5.16E+03
PS(18:2_20:4)	8.36E+05	1.19E+06	2.88E+07	2.67E+07	0.00E+00	0.00E+00
PS(18:0_20:5)	7.57E+05	2.14E+06	4.54E+06	4.39E+06	2.09E+03	0.00E+00
PS(20:3_18:2)	4.62E+05	4.92E+05	9.02E+06	8.43E+06	0.00E+00	0.00E+00
PS(18:0_20:4)	5.97E+06	5.94E+06	4.88E+07	6.47E+07	6.62E+03	1.29E+04
PS(18:0_20:4)	8.96E+06	9.22E+06	3.46E+06	8.65E+05	0.00E+00	4.99E+03
PS(38:4)	4.08E+05	9.50E+05	5.01E+07	7.79E+07	1.47E+04	1.98E+03
PS(18:0_20:3)	5.39E+06	9.37E+06	9.59E+07	7.84E+07	5.31E+04	3.47E+03
PS(18:0_20:3)	4.60E+06	8.09E+06	6.68E+07	4.53E+07	3.75E+04	0.00E+00
PS(38:3)	6.62E+05	1.66E+06	1.78E+07	1.94E+07	0.00E+00	0.00E+00
PS(18:0_20:2)	2.31E+06	4.62E+06	2.88E+07	1.45E+07	0.00E+00	0.00E+00
PS(40:7e)	1.28E+03	0.00E+00	9.99E+06	7.65E+06	2.88E+03	0.00E+00
PS(18:0_22:6)	5.39E+06	9.37E+06	9.54E+07	8.06E+07	5.33E+04	3.47E+03
PS(40:6)	3.76E+06	6.35E+06	1.39E+08	1.16E+08	1.07E+04	0.00E+00
PS(18:0_22:5)	1.06E+06	8.50E+05	2.50E+07	8.08E+06	0.00E+00	0.00E+00
PS(18:0_22:5)	2.31E+06	4.62E+06	2.88E+07	1.45E+07	0.00E+00	0.00E+00
PS(18:0_22:4)	9.00E+05	9.50E+05	1.31E+07	9.99E+06	9.90E-02	0.00E+00
PS(42:9)	1.15E+06	9.92E+05	9.97E+06	8.60E+06	2.05E+03	0.00E+00
PS(42:8)	4.97E+05	5.88E+05	2.96E+07	2.42E+07	0.00E+00	0.00E+00
SM(d32:1)	4.43E+07	6.52E+07	2.93E+07	1.19E+07	0.00E+00	0.00E+00
SM(d32:0)	1.15E+07	1.20E+07	8.48E+05	3.66E+05	0.00E+00	0.00E+00
SM(d33:1)	2.86E+07	4.88E+07	2.00E+07	1.12E+07	0.00E+00	0.00E+00
SM(d34:4)	3.04E+06	5.78E+06	2.37E+06	7.62E+05	0.00E+00	0.00E+00
SM(d34:2)	2.71E+07	4.35E+07	2.52E+07	1.71E+07	0.00E+00	4.74E+03
SM(d34:2)	1.45E+06	2.96E+07	7.65E+05	8.24E+04	0.00E+00	0.00E+00
SM(d18:1_16:0)	1.10E+09	2.24E+09	9.93E+08	8.91E+08	1.74E+05	4.31E+03
SM(d18:1_16:0)	1.83E+07	5.09E+07	1.09E+08	1.30E+08	0.00E+00	0.00E+00
SM(d34:1)	9.48E+07	1.34E+08	4.90E+06	2.54E+07	0.00E+00	0.00E+00
SM(d34:0)	7.06E+08	1.14E+09	1.21E+08	1.08E+08	0.00E+00	0.00E+00
SM(d35:1)	1.60E+07	3.82E+07	5.62E+07	3.01E+07	0.00E+00	0.00E+00
SM(t34:1)	6.05E+06	8.26E+06	3.17E+06	3.81E+06	0.00E+00	0.00E+00
SM(d18:1_18:3)	2.08E+08	6.44E+08	2.14E+08	1.40E+08	1.65E+04	2.00E-03
SM(d18:1_18:3)	1.83E+07	5.09E+07	1.09E+08	1.30E+08	0.00E+00	0.00E+00
SM(d36:4)	8.78E+06	2.24E+07	1.05E+07	1.30E+06	0.00E+00	0.00E+00
SM(d36:3)	7.97E+07	1.16E+08	1.83E+07	1.91E+07	0.00E+00	0.00E+00
SM(d36:2)	1.25E+07	2.10E+07	8.24E+07	1.38E+07	0.00E+00	0.00E+00
SM(d36:2)	9.87E+06	3.40E+07	8.29E+06	3.80E+06	0.00E+00	0.00E+00
SM(d36:1)	1.29E+08	2.49E+08	5.72E+08	3.04E+08	0.00E+00	3.24E+03
SM(d36:0)	2.88E+07	2.41E+07	4.46E+07	2.12E+07	1.86E+04	0.00E+00
SM(d37:1)	3.60E+06	4.45E+06	1.86E+07	6.79E+06	0.00E+00	0.00E+00
SM(d38:5)	1.83E+06	4.14E+06	2.03E+07	4.75E+06	0.00E+00	0.00E+00
SM(d18:1_20:3)	1.99E+07	5.09E+07	1.33E+08	1.04E+08	0.00E+00	0.00E+00
SM(d38:2)	5.85E+06	9.54E+06	3.53E+07	1.88E+07	0.00E+00	0.00E+00
SM(d38:1)	5.53E+07	7.77E+07	1.36E+08	1.51E+08	0.00E+00	0.00E+00
SM(d38:0)	9.34E+06	7.16E+06	1.42E+07	4.79E+06	0.00E+00	0.00E+00
SM(d39:1)	7.56E+06	1.51E+07	1.11E+08	2.30E+07	0.00E+00	0.00E+00
SM(d40:4)	6.71E+06	1.12E+07	3.65E+07	1.85E+07	0.00E+00	5.00E-03
SM(d40:3)	5.02E+05	1.79E+05	1.29E+07	8.55E+05	0.00E+00	0.00E+00
SM(d40:2)	4.82E+06	1.27E+07	1.68E+08	6.70E+07	0.00E+00	1.42E+04
SM(d40:2)	2.25E+06	3.47E+04	8.53E+05	1.70E+05	0.00E+00	0.00E+00
SM(d40:1)	3.23E+08	4.75E+08	6.58E+08	1.77E+08	1.22E+05	4.39E+03
SM(d40:0)	3.87E+07	3.39E+07	4.42E+07	1.43E+07	0.00E+00	0.00E+00
SM(d41:2)	1.16E+07	7.61E+07	1.88E+07	2.58E+07	0.00E+00	3.35E+04
SM(d41:2)	7.58E+06	1.04E+07	5.46E+07	7.82E+05	0.00E+00	1.87E+04
SM(d41:1)	7.45E+06	8.20E+06	3.70E+05	1.42E+04	2.08E+04	6.73E+04
SM(d41:1)	5.66E+07	9.36E+07	5.12E+08	1.56E+08	0.00E+00	1.87E+06
SM(d18:1_24:3)	3.76E+07	7.22E+07	1.60E+08	6.99E+07	0.00E+00	0.00E+00
SM(d42:3)	8.48E+07	1.44E+08	2.67E+07	1.12E+08	0.00E+00	1.35E+05
SM(d42:3)	4.28E+06	9.24E+06	1.44E+08	2.18E+07	2.33E+04	3.15E+04
SM(d18:1_24:1)	8.79E+08	5.27E+08	3.85E+08	6.14E+08	1.19E+05	1.55E+04
SM(d42:1)	1.45E+08	1.56E+08	2.26E+06	1.42E+07	3.54E+04	4.55E+03
SM(d18:1_24:0)	5.36E+08	1.64E+08	2.10E+08	3.44E+08	6.11E+04	1.08E+04
SM(d43:5)	4.96E+06	8.42E+06	2.12E+06	2.92E+06	0.00E+00	2.48E+04
SM(d43:2)	2.76E+06	5.45E+06	2.10E+07	1.50E+07	0.00E+00	8.43E+03
SM(d43:2)	1.85E+07	4.33E+07	1.24E+06	1.98E+05	0.00E+00	7.55E+03
SM(d44:6)	9.46E+06	1.90E+07	1.52E+07	1.75E+07	0.00E+00	2.82E+04
SM(d44:5)	1.24E+08	3.28E+08	3.78E+07	8.18E+07	0.00E+00	8.93E+03
SM(d44:4)	5.89E+07	1.27E+08	1.11E+08	4.91E+07	0.00E+00	4.20E+03
SM(d44:3)	1.15E+07	2.37E+07	3.71E+05	8.36E+05	0.00E+00	0.00E+00
SM(d44:2)	2.54E+07	5.16E+07	6.06E+06	7.35E+06	0.00E+00	7.01E+03
SPH(d18:1)	7.32E+04	2.30E+05	6.02E+06	5.43E+06	3.10E+05	3.35E+04
SPH(t17:0)	1.54E+06	1.52E+06	1.24E+07	5.08E+06	2.58E+05	0.00E+00
StE(4:0)	0.00E+00	2.30E-01	1.11E+07	3.23E+06	0.00E+00	5.00E-03
StE(22:5)	2.96E+07	1.84E+07	0.00E+00	0.00E+00	0.00E+00	0.00E+00
StE(30:5)	1.47E+04	1.19E+04	8.48E+06	1.40E+06	0.00E+00	0.00E+00
TG(8:0_8:0_8:0)	1.37E+06	1.66E+06	1.51E+06	2.61E+06	7.77E+06	8.67E+05
TG(8:0_8:0_10:0)	2.54E+06	3.13E+06	3.93E+06	2.96E+06	1.90E+07	1.27E+06
TG(8:0_10:0_10:0)	2.79E+06	4.33E+06	3.33E+06	3.20E+06	1.89E+07	1.17E+06
TG(10:0_10:0_10:0)	5.34E+05	7.66E+05	1.65E+06	8.85E+05	6.20E+06	3.72E+05
TG(16:0_8:0_10:0)	6.71E+05	2.26E+06	1.97E+05	1.51E+06	1.08E+07	5.55E+04
TG(4:0_14:0_16:0)	3.60E+06	2.15E+06	3.21E+07	3.34E+06	4.18E+05	4.43E+05
TG(12:1e_6:0_18:3)	8.95E+04	3.94E+04	4.90E+07	5.86E+06	8.17E+04	0.00E+00
TG(12:0e_6:0_18:3)	2.78E+05	2.11E+05	1.29E+08	4.56E+06	1.37E+05	1.76E+04
TG(4:0_14:0_18:2)	9.41E+04	1.59E+05	1.69E+07	2.41E+06	2.61E+05	9.25E+03
TG(4:0_16:0_16:1)	2.94E+04	3.20E+04	7.10E+07	2.55E+06	1.43E+06	3.86E+04
TG(4:0_16:0_16:0)	6.89E+06	7.49E+06	7.83E+07	8.23E+06	1.12E+06	3.88E+06
TG(38:3e)	7.58E+06	4.03E+06	5.90E+07	1.87E+06	4.77E+04	0.00E+00
TG(4:0_15:0_18:2)	0.00E+00	1.37E+04	1.46E+07	3.67E+06	1.36E+05	0.00E+00
TG(4:0_16:0_17:1)	3.34E+04	0.00E+00	1.83E+07	4.71E+06	1.06E+06	8.43E+03
TG(18:3_10:4_11:3)	1.53E+08	7.56E+07	1.38E+08	8.22E+07	6.70E+03	6.52E+03
TG(4:0_16:0_18:2)	1.09E+05	4.69E+04	1.47E+08	1.11E+07	1.44E+05	5.40E+04
TG(4:0_16:0_18:1)	6.09E+05	1.02E+06	2.00E+08	1.34E+07	6.34E+05	7.84E+05
TG(16:0_6:0_16:0)	4.94E+06	5.96E+06	4.72E+07	9.54E+06	8.32E+06	3.29E+06
TG(4:0_17:1_18:1)	0.00E+00	2.80E+04	2.17E+07	6.30E+06	4.16E+05	4.24E+03
TG(4:0_17:0_18:1)	3.18E+04	1.90E+04	2.33E+07	6.13E+04	5.22E+05	3.75E+04
TG(4:0_16:0_20:4)	6.09E+05	1.02E+06	2.00E+08	1.34E+07	6.34E+05	7.84E+05
TG(4:0_18:1_18:2)	2.21E+04	7.45E+04	5.80E+07	1.10E+06	4.20E+04	1.05E+00
TG(16:0_6:0_18:2)	2.44E+05	6.42E+04	1.40E+08	3.38E+06	3.18E+06	2.50E+05
TG(16:0_6:0_18:1)	1.19E+06	2.11E+06	1.80E+08	9.44E+06	1.06E+07	9.84E+05
TG(16:0_8:0_16:0)	3.78E+06	3.39E+06	8.12E+07	1.20E+07	1.26E+07	1.64E+06
TG(6:0_18:1_18:2)	6.48E+04	2.68E+04	2.14E+07	8.07E+05	4.50E+05	6.24E+03
TG(6:0_18:1_18:2)	3.88E+04	1.08E+05	5.17E+07	3.66E+06	3.21E+05	0.00E+00
TG(16:0_8:0_18:2)	4.85E+05	5.16E+05	1.47E+08	1.44E+07	3.55E+06	7.38E+04
TG(18:1_10:1_14:0)	3.92E+04	3.21E+04	1.11E+08	7.20E+06	2.46E+06	2.05E+04
TG(16:0_8:0_18:1)	5.70E+06	9.35E+06	3.14E+08	2.59E+07	4.31E+07	9.68E+05
TG(16:0_12:0_14:0)	7.57E+06	9.34E+06	3.50E+08	2.06E+07	3.39E+07	1.35E+06
TG(44:10)	0.00E+00	0.00E+00	5.69E+06	6.35E+05	0.00E+00	0.00E+00
TG(16:0_9:0_18:2)	1.01E+06	2.07E+06	1.99E+07	2.42E+06	5.86E+06	1.91E+04
TG(16:0_9:0_18:2)	1.42E+05	1.60E+06	4.88E+07	1.94E+04	1.42E+07	1.74E+04
TG(16:1_13:0_14:0)	8.81E+04	1.05E+06	5.44E+07	1.85E+06	4.92E+07	3.87E+05
TG(15:0_14:0_14:0)	5.20E+06	6.68E+06	5.64E+07	4.18E+06	4.87E+07	8.83E+05
TG(18:4_8:0_18:2)	6.48E+04	2.68E+04	2.18E+07	8.07E+05	4.50E+05	6.24E+03
TG(16:0_10:4_18:2)	2.92E+04	3.10E+04	5.42E+07	4.62E+06	2.58E+05	6.19E+03
TG(16:0_10:3_18:2)	0.00E+00	0.00E+00	2.78E+07	1.11E+06	0.00E+00	0.00E+00
TG(16:0_8:0_20:5)	4.85E+05	5.16E+05	1.47E+08	1.44E+07	3.55E+06	7.38E+04
TG(16:0_10:4_18:1)	3.92E+04	3.21E+04	1.14E+08	7.20E+06	2.46E+06	2.05E+04
TG(16:0_10:3_18:1)	0.00E+00	6.84E+03	5.16E+07	6.94E+04	0.00E+00	1.74E+03
TG(16:0_10:1_18:2)	7.14E+04	5.45E+04	2.65E+08	5.85E+06	2.92E+06	5.12E+03
TG(16:0_10:0_18:3)	7.85E+06	1.14E+07	9.64E+07	2.46E+07	4.61E+07	2.49E+06
TG(16:1_10:0_18:1)	7.70E+05	2.49E+07	8.58E+08	2.35E+07	1.98E+07	9.58E+04
TG(18:1_12:0_14:0)	4.29E+07	5.18E+07	1.83E+09	3.94E+07	1.21E+08	1.55E+06
TG(16:0_14:0_14:0)	3.74E+07	4.47E+07	8.60E+08	5.72E+07	8.02E+07	3.20E+06
TG(18:4_11:1_16:0)	0.00E+00	0.00E+00	1.96E+07	2.97E+04	0.00E+00	0.00E+00
TG(16:0_11:1_18:2)	3.94E+04	8.27E+04	4.66E+07	1.92E+06	5.34E+06	7.10E+03
TG(15:0_14:1_16:1)	8.22E+06	1.28E+07	3.63E+07	4.19E+05	1.01E+07	6.63E+05
TG(16:0_11:1_18:1)	9.30E+05	1.54E+06	1.89E+08	1.92E+06	2.48E+07	3.44E+04
TG(16:0_10:3_20:5)	0.00E+00	0.00E+00	2.78E+07	1.08E+06	0.00E+00	0.00E+00
TG(15:0_14:0_16:1)	2.11E+07	9.16E+06	2.79E+08	5.88E+06	1.60E+08	1.17E+06
TG(15:0_14:0_16:0)	2.28E+07	2.18E+07	6.95E+07	1.66E+07	1.15E+08	4.67E+06
TG(46:6)	1.94E+07	4.21E+07	2.97E+07	2.06E+07	0.00E+00	0.00E+00
TG(18:1_10:2_18:3)	7.44E+04	5.45E+04	2.64E+08	5.84E+06	3.07E+06	5.12E+03
TG(18:1_10:1_18:3)	3.57E+04	1.99E+05	5.45E+07	2.31E+05	0.00E+00	0.00E+00
TG(16:0_14:4_16:1)	1.99E+07	3.27E+07	6.03E+08	3.06E+07	6.73E+07	4.17E+05
TG(10:0_18:2_18:2)	8.90E+04	5.17E+06	2.44E+08	5.92E+04	6.78E+05	0.00E+00
TG(18:4_14:0_14:0)	4.43E+07	6.49E+07	3.97E+08	4.82E+07	1.26E+08	2.15E+06
TG(16:1_14:1_16:1)	2.97E+07	3.67E+07	3.14E+08	1.05E+07	1.19E+07	1.14E+00
TG(16:1_14:1_16:1)	2.34E+06	3.75E+06	1.32E+09	2.66E+05	3.86E+07	6.25E+04
TG(16:0_14:1_16:1)	1.61E+08	2.00E+08	5.20E+09	4.83E+07	1.35E+08	1.36E+06
TG(16:0_14:0_16:1)	3.81E+08	3.71E+08	5.06E+09	1.82E+08	2.23E+08	3.15E+06
TG(16:0_14:0_16:0)	1.92E+08	1.71E+08	7.62E+08	2.86E+08	1.53E+08	8.79E+06
TG(18:2_11:2_18:2)	2.61E+04	1.12E+04	4.30E+07	0.00E+00	0.00E+00	0.00E+00
TG(16:0_11:1_20:5)	3.94E+04	8.15E+04	4.66E+07	1.88E+06	5.12E+06	7.10E+03
TG(18:1_11:3_18:1)	4.42E+04	3.70E+04	7.76E+07	2.61E+04	0.00E+00	0.00E+00
TG(18:4_14:1_15:0)	1.43E+06	1.45E+06	4.78E+07	4.45E+06	9.03E+07	3.31E+04
TG(18:4_14:0_15:0)	1.81E+07	2.86E+07	3.28E+07	5.27E+06	1.99E+08	1.37E+06
TG(16:1_14:1_17:1)	1.02E+07	9.73E+06	4.65E+07	8.06E+05	1.37E+07	1.63E+04
TG(16:1_14:1_17:1)	6.80E+05	8.69E+05	8.07E+07	2.43E+05	3.87E+07	3.14E+05
TG(15:0_16:1_16:1)	5.22E+07	6.10E+07	6.88E+08	1.03E+07	1.63E+08	1.71E+06
TG(47:1)	0.00E+00	0.00E+00	0.00E+00	0.00E+00	0.00E+00	5.12E+07
TG(15:0_16:0_16:1)	1.07E+08	1.22E+08	8.02E+08	3.96E+07	2.64E+08	2.99E+06
TG(16:0_14:4_18:3)	1.21E+05	5.17E+06	2.42E+08	5.92E+04	9.40E+05	0.00E+00
TG(15:0_16:0_16:0)	5.51E+07	5.56E+07	1.45E+08	4.58E+07	1.48E+08	6.35E+06
TG(18:4_14:1_16:1)	3.21E+07	4.68E+07	8.70E+08	1.31E+07	1.92E+07	3.46E+04
TG(12:0_18:2_18:3)	2.75E+06	3.64E+06	2.23E+08	1.30E+06	5.91E+05	0.00E+00
TG(18:4_14:0_16:1)	1.68E+08	2.35E+08	1.16E+09	6.06E+07	2.24E+08	2.13E+06
TG(12:0_18:2_18:2)	1.00E+06	4.37E+05	1.64E+09	1.55E+07	2.23E+06	1.41E+04
TG(16:1_14:1_18:2)	2.38E+06	4.04E+07	1.47E+08	5.38E+05	5.94E+05	2.42E+04
TG(16:1_16:1_16:1)	2.72E+08	1.40E+08	5.30E+09	7.65E+07	3.89E+07	8.82E+05
TG(16:1_16:1_16:1)	7.13E+07	8.63E+07	2.68E+09	1.31E+07	1.03E+08	8.82E+05
TG(16:0_16:1_16:1)	5.15E+07	1.70E+07	5.93E+08	1.14E+07	6.66E+06	1.45E+05
TG(16:0_14:0_18:2)	1.27E+09	1.32E+09	1.88E+10	4.81E+08	2.70E+08	3.30E+06
TG(16:0_16:0_16:1)	1.33E+09	1.31E+09	8.17E+09	1.51E+09	2.80E+08	7.48E+06
TG(16:0_16:0_16:1)	1.84E+08	1.60E+08	7.85E+06	3.33E+07	3.15E+08	8.41E+06
TG(16:0_14:0_18:1)	3.05E+07	6.20E+07	2.18E+08	3.94E+07	2.42E+05	4.02E+04
TG(16:0_16:0_16:0)	4.73E+08	3.77E+08	5.28E+08	9.89E+08	1.42E+08	1.77E+07
TG(18:4_15:0_16:1)	2.04E+07	6.39E+07	1.69E+07	5.59E+06	6.90E+07	4.54E+04
TG(18:2_13:0_18:2)	1.13E+06	2.14E+06	1.96E+08	7.72E+05	1.49E+06	3.84E+04
TG(18:4_15:0_16:0)	5.88E+07	7.39E+07	4.38E+07	2.47E+07	3.09E+08	3.75E+06
TG(16:1_16:1_17:1)	6.67E+07	6.20E+07	1.03E+09	1.33E+07	2.46E+07	6.19E+04
TG(15:0_16:1_18:1)	2.42E+08	2.37E+08	2.23E+09	8.60E+07	1.87E+08	2.07E+06
TG(20:5_12:1_18:2)	2.75E+06	3.64E+06	2.23E+08	1.30E+06	5.91E+05	0.00E+00
TG(15:0_16:0_18:1)	2.73E+08	2.81E+08	2.00E+09	2.22E+08	2.10E+08	2.98E+06
TG(18:3_14:2_18:2)	5.69E+06	6.59E+06	9.79E+08	8.19E+06	8.34E+05	0.00E+00
TG(16:1_14:1_20:5)	3.13E+07	5.55E+06	1.47E+08	5.38E+05	1.47E+07	2.14E+04
TG(16:0_16:0_17:0)	7.48E+07	6.97E+07	1.19E+08	6.89E+07	6.63E+07	3.47E+06
TG(18:3_14:1_18:2)	1.49E+05	3.62E+05	1.60E+08	1.75E+05	4.71E+04	5.89E+03
TG(14:0_18:3_18:3)	2.44E+08	2.98E+08	1.55E+09	8.52E+07	4.75E+07	1.56E+04
TG(14:0_18:2_18:3)	1.31E+06	3.08E+06	1.63E+09	1.33E+07	2.59E+05	0.00E+00
TG(16:1_16:1_18:3)	7.20E+08	8.71E+08	1.36E+09	4.35E+08	2.87E+08	4.47E+06
TG(18:1_14:0_18:3)	2.35E+08	2.23E+08	1.09E+10	1.26E+08	2.96E+06	3.03E+05
TG(16:1_16:1_18:2)	3.29E+07	4.11E+07	2.12E+09	6.46E+06	2.64E+07	2.26E+04
TG(16:1_16:1_18:1)	1.75E+09	1.48E+09	3.47E+10	1.13E+09	1.30E+08	7.12E+04
TG(18:0_16:1_16:1)	3.92E+08	1.65E+08	2.32E+09	1.32E+08	6.24E+07	7.49E+05
TG(16:0_16:1_18:1)	4.59E+09	4.21E+09	2.47E+10	4.74E+09	2.76E+08	5.75E+06
TG(16:0_16:1_18:1)	2.63E+08	3.38E+08	2.99E+07	4.40E+08	2.71E+04	1.62E+04
TG(16:0_16:0_18:1)	2.40E+09	2.31E+09	2.52E+10	6.84E+09	2.10E+08	1.21E+07
TG(16:0_16:0_18:1)	2.72E+06	8.94E+05	2.14E+09	3.84E+06	1.08E+05	2.43E+04
TG(20:5_13:0_18:2)	8.16E+05	2.39E+05	6.13E+07	4.66E+06	9.02E+05	0.00E+00
TG(18:0_16:0_16:0)	3.22E+08	2.46E+08	1.72E+08	6.47E+08	7.36E+07	9.41E+06
TG(15:0_16:1_20:5)	5.41E+07	6.50E+07	1.53E+08	1.30E+07	6.83E+07	7.35E+05
TG(15:0_18:2_18:3)	1.93E+06	1.19E+06	2.66E+08	1.89E+06	1.10E+05	1.53E+04
TG(15:0_16:1_20:4)	1.47E+08	1.74E+08	1.60E+08	5.84E+07	1.66E+08	2.19E+06
TG(16:1_17:1_18:2)	1.47E+07	2.30E+06	1.46E+09	5.67E+06	2.83E+06	5.08E+04
TG(16:1_17:1_18:2)	6.17E+07	9.70E+06	3.39E+08	2.17E+06	2.41E+06	6.31E+04
TG(16:1_17:1_18:1)	2.83E+08	2.55E+08	3.83E+09	1.21E+08	4.95E+07	5.97E+05
TG(15:0_18:1_18:2)	1.32E+07	3.70E+05	2.34E+08	3.85E+06	3.10E+05	1.30E+04
TG(18:4_14:0_20:5)	1.49E+05	3.62E+05	1.60E+08	1.75E+05	4.71E+04	5.89E+03
TG(16:0_17:1_18:1)	5.27E+08	5.90E+08	3.95E+09	3.41E+08	8.77E+07	1.83E+06
TG(20:3_12:2_20:3)	2.56E+07	2.90E+07	1.24E+08	4.00E+04	3.39E+06	0.00E+00
TG(16:0_17:0_18:1)	5.84E+06	8.90E+06	8.60E+07	5.12E+06	2.29E+05	1.35E+05
TG(16:0_17:0_18:1)	2.95E+08	3.20E+08	1.67E+09	3.20E+08	6.05E+07	1.99E+06
TG(16:1_16:1_20:5)	2.39E+08	2.71E+08	7.61E+08	1.18E+08	1.96E+06	4.12E+05
TG(14:0_18:3_20:4)	5.27E+07	5.54E+07	1.50E+08	3.15E+07	3.86E+07	2.00E+04
TG(18:0_16:0_17:0)	2.73E+07	2.44E+07	1.93E+07	2.14E+07	1.71E+07	1.27E+06
TG(16:1_18:2_18:3)	3.16E+06	3.18E+06	2.11E+09	1.47E+07	4.65E+05	0.00E+00
TG(16:0_14:0_22:6)	3.08E+07	3.09E+06	1.80E+08	4.45E+06	2.08E+05	0.00E+00
TG(16:0_16:1_20:5)	1.06E+09	1.16E+09	2.55E+09	7.97E+08	1.44E+08	2.41E+06
TG(16:0_18:2_18:3)	5.71E+07	5.02E+07	1.52E+10	2.08E+08	8.99E+06	2.23E+05
TG(16:1_18:2_18:2)	1.85E+08	1.68E+08	4.52E+09	4.73E+07	1.32E+06	1.43E+04
TG(16:0_16:0_20:5)	1.34E+09	1.49E+09	1.99E+09	1.97E+09	2.23E+08	6.57E+06
TG(52:4)	1.02E+08	6.93E+06	6.88E+07	1.27E+07	9.82E+05	1.99E+04
TG(16:0_18:1_18:3)	1.27E+09	1.12E+09	5.64E+10	1.70E+09	5.35E+07	2.84E+06
TG(16:1_18:1_18:1)	4.10E+08	1.66E+08	4.22E+09	3.61E+08	2.47E+07	2.66E+05
TG(16:0_18:1_18:2)	5.27E+09	4.72E+09	7.47E+10	8.16E+09	1.30E+08	6.05E+06
TG(16:0_18:1_18:2)	3.25E+07	1.56E+07	1.38E+10	6.34E+07	9.55E+05	9.72E+03
TG(16:0_18:1_18:1)	6.16E+09	5.58E+09	8.02E+10	1.12E+10	1.44E+08	1.13E+07
TG(16:0_18:1_18:1)	1.75E+09	1.91E+09	3.68E+09	1.72E+09	1.02E+08	1.16E+07
TG(16:0_18:1_18:1)	3.69E+06	6.79E+06	2.92E+07	3.89E+06	2.86E+04	6.42E+04
TG(16:0_18:1_18:1)	1.24E+07	2.49E+08	4.48E+09	4.34E+06	1.01E+07	3.78E+04
TG(18:0_16:0_18:1)	1.40E+09	1.28E+09	7.44E+09	2.85E+09	7.81E+07	1.41E+07
TG(18:0_16:0_18:1)	1.37E+08	6.63E+05	1.03E+09	4.69E+07	8.97E+04	1.18E+04
TG(16:1_17:1_20:5)	4.76E+07	3.25E+06	2.04E+08	8.70E+06	2.79E+06	2.87E+04
TG(18:0_16:0_18:0)	9.98E+07	7.60E+07	3.42E+07	9.48E+07	3.63E+07	7.95E+06
TG(15:0_18:1_20:5)	1.54E+08	1.66E+08	3.29E+08	8.28E+07	5.03E+07	4.97E+05
TG(18:2_17:1_18:2)	8.57E+06	1.07E+07	7.09E+08	6.65E+06	2.02E+04	1.61E+04
TG(16:1_17:1_20:3)	5.63E+07	5.06E+07	1.94E+08	1.25E+06	1.77E+05	2.26E+04
TG(18:1_17:1_18:2)	4.48E+07	7.92E+07	2.34E+09	7.11E+07	1.64E+06	1.23E+04
TG(18:1_17:1_18:2)	2.38E+08	5.65E+07	6.68E+08	9.77E+06	1.93E+06	3.35E+04
TG(18:1_17:1_18:1)	2.84E+06	1.03E+07	1.35E+08	6.18E+05	5.92E+05	0.00E+00
TG(18:1_17:1_18:1)	5.42E+08	1.84E+08	3.87E+09	2.06E+08	1.79E+07	3.10E+05
TG(18:3_18:3_18:3)	6.12E+06	6.39E+06	1.23E+09	1.85E+07	7.06E+05	1.34E+04
TG(18:4_16:1_20:4)	3.86E+06	3.23E+07	9.20E+06	5.38E+06	6.94E+04	0.00E+00
TG(17:0_18:1_18:1)	4.39E+07	3.63E+07	2.25E+08	1.37E+07	1.01E+06	7.64E+04
TG(17:0_18:1_18:1)	4.14E+08	5.15E+08	2.54E+09	2.10E+08	2.41E+07	5.84E+05
TG(18:3_18:2_18:3)	4.21E+04	1.91E+05	1.37E+08	7.26E+04	4.54E+04	8.74E+03
TG(16:1_16:1_22:6)	1.46E+07	1.23E+07	6.95E+07	1.32E+06	0.00E+00	0.00E+00
TG(16:0_18:3_20:5)	4.59E+07	2.98E+07	2.60E+09	2.35E+08	1.01E+07	2.26E+05
TG(18:0_17:0_18:1)	1.08E+08	1.04E+08	2.77E+08	7.47E+07	2.28E+07	1.08E+06
TG(18:3_18:2_18:2)	1.84E+05	4.54E+04	2.18E+09	9.96E+06	2.35E+06	1.19E+05
TG(16:0_16:1_22:6)	7.24E+07	5.88E+07	9.19E+07	1.65E+07	2.31E+05	1.06E+04
TG(18:1_18:3_18:3)	7.85E+08	7.96E+08	4.36E+09	1.28E+09	2.62E+07	3.65E+06
TG(18:1_18:2_18:3)	1.37E+07	1.52E+07	7.83E+09	7.57E+07	2.08E+07	1.54E+06
TG(18:1_18:2_18:3)	1.40E+08	1.32E+08	1.20E+09	6.93E+07	2.36E+06	3.40E+04
TG(16:0_16:0_22:6)	4.71E+07	3.04E+07	5.06E+07	2.35E+07	5.61E+04	1.98E+05
TG(18:2_18:2_18:2)	1.70E+09	1.84E+09	4.45E+09	1.62E+09	1.16E+08	6.10E+06
TG(18:1_18:2_18:3)	6.95E+06	2.73E+06	1.48E+08	4.79E+05	1.55E+06	6.36E+04
TG(18:1_18:2_18:2)	1.42E+08	1.84E+08	1.81E+10	4.40E+08	3.42E+07	2.34E+06
TG(18:1_18:2_18:2)	7.91E+08	6.81E+08	7.86E+09	2.27E+08	6.58E+06	5.06E+04
TG(16:0_16:0_22:5)	1.43E+09	1.78E+09	3.68E+09	2.69E+09	1.22E+08	1.25E+07
TG(18:1_18:2_18:2)	4.46E+07	4.90E+07	7.66E+07	3.54E+07	8.74E+06	2.70E+05
TG(54:4)	7.94E+07	2.22E+08	2.68E+09	4.15E+08	1.25E+07	5.63E+05
TG(18:1_18:1_18:2)	1.62E+09	1.60E+09	3.35E+10	2.16E+09	6.60E+07	3.55E+06
TG(18:1_18:1_18:2)	2.75E+05	3.60E+05	6.81E+08	3.77E+05	2.86E+06	7.44E+03
TG(54:3)	8.20E+08	7.74E+08	5.92E+09	8.55E+08	2.05E+07	1.37E+06
TG(18:1_18:1_18:1)	1.56E+09	1.61E+09	1.98E+09	7.05E+08	7.60E+07	7.45E+06
TG(18:1_18:1_18:1)	5.30E+09	5.33E+09	3.82E+10	3.37E+09	9.52E+07	6.74E+06
TG(18:1_18:1_18:1)	1.49E+06	7.53E+07	1.02E+09	4.53E+05	1.81E+06	2.58E+04
TG(18:0_18:1_18:1)	5.04E+08	5.30E+08	8.62E+08	3.94E+08	2.82E+07	2.97E+06
TG(18:0_18:1_18:1)	2.32E+09	2.10E+09	1.16E+10	2.05E+09	4.75E+07	3.37E+06
TG(18:0_18:0_18:1)	2.73E+08	2.44E+08	7.23E+08	3.31E+08	4.05E+07	9.15E+06
TG(18:1_17:1_20:5)	5.20E+07	2.96E+07	2.14E+08	3.65E+07	2.64E+06	1.20E+04
TG(18:1_17:1_20:4)	5.84E+06	2.52E+06	1.34E+08	2.16E+05	0.00E+00	0.00E+00
TG(18:1_17:1_20:4)	2.16E+08	2.16E+08	2.40E+08	9.12E+07	3.20E+06	2.39E+05
TG(19:1_18:2_18:2)	2.54E+07	3.10E+07	1.45E+08	1.79E+06	4.75E+04	4.20E-02
TG(18:1_17:1_20:3)	1.41E+08	1.25E+08	2.44E+06	1.20E+07	8.00E+05	1.62E+04
TG(17:0_18:1_20:4)	1.23E+08	1.48E+08	1.68E+08	8.36E+07	1.85E+07	5.43E+05
TG(19:1_18:1_18:2)	2.61E+08	2.18E+08	3.90E+08	2.31E+07	3.41E+04	9.30E+03
TG(18:0_17:0_20:4)	2.57E+07	3.76E+07	2.30E+07	2.56E+07	1.23E+07	3.07E+05
TG(16:1_18:3_22:6)	3.12E+07	3.25E+07	1.18E+07	5.80E+06	5.19E+03	0.00E+00
TG(19:1_18:1_18:1)	2.25E+08	2.13E+08	5.48E+08	5.57E+06	5.35E+06	6.12E+04
TG(20:5_18:2_18:2)	1.46E+07	1.58E+07	5.60E+08	9.05E+07	3.08E+07	1.95E+06
TG(16:1_20:4_20:4)	2.62E+07	2.23E+07	3.54E+08	7.62E+07	8.90E+05	2.25E+04
TG(20:5_18:2_18:2)	3.22E+07	2.89E+07	5.65E+07	3.52E+07	1.52E+06	4.22E+04
TG(19:1_18:0_18:1)	1.38E+08	4.50E+07	2.88E+08	3.89E+07	1.11E+07	2.20E+05
TG(18:2_18:2_20:4)	1.18E+07	1.62E+07	4.24E+08	6.33E+06	0.00E+00	0.00E+00
TG(16:1_18:1_22:6)	9.18E+07	7.29E+07	5.99E+08	4.62E+07	0.00E+00	0.00E+00
TG(18:1_18:2_20:5)	7.22E+07	1.50E+08	2.38E+09	2.32E+08	3.41E+07	2.22E+06
TG(18:1_18:2_20:5)	4.60E+08	4.67E+08	3.34E+07	4.12E+07	9.49E+06	3.17E+05
TG(18:1_18:2_20:5)	2.65E+06	3.33E+05	7.15E+07	1.72E+07	1.44E+06	2.83E+04
TG(25:0_14:0_16:1)	2.41E+07	2.15E+07	6.48E+07	1.94E+07	2.21E+07	2.60E+04
TG(18:1_18:2_20:4)	4.45E+07	5.39E+07	1.44E+09	2.85E+07	2.13E+04	4.00E-03
TG(16:0_18:1_22:6)	1.93E+08	1.49E+08	6.42E+08	7.92E+07	0.00E+00	7.93E+03
TG(18:1_18:1_20:5)	9.46E+08	6.12E+08	2.31E+09	6.55E+08	6.82E+07	3.63E+06
TG(18:1_18:1_20:5)	2.75E+05	3.60E+05	6.87E+08	3.19E+07	2.76E+06	7.02E+03
TG(16:0_20:2_20:4)	3.67E+05	4.85E+06	8.56E+08	1.95E+07	5.10E+06	2.57E+05
TG(18:1_18:2_20:3)	4.64E+08	3.92E+08	2.76E+09	9.14E+07	4.58E+05	8.59E+03
TG(18:0_18:1_20:5)	1.49E+06	7.53E+07	1.02E+09	4.53E+05	1.87E+06	3.24E+04
TG(18:1_18:1_20:3)	3.96E+07	4.89E+07	9.26E+08	1.60E+07	5.31E+05	6.73E+04
TG(18:1_18:1_20:3)	4.08E+08	2.11E+08	2.02E+09	1.13E+08	1.60E+05	5.60E+03
TG(18:0_18:1_20:4)	9.41E+07	1.95E+08	4.31E+08	1.48E+08	1.51E+05	5.25E+03
TG(18:1_18:1_20:3)	5.04E+08	4.12E+08	8.62E+08	4.38E+08	2.82E+07	2.97E+06
TG(18:0_18:1_20:3)	1.98E+08	1.15E+08	5.94E+08	1.91E+08	1.08E+07	6.67E+05
TG(18:1_18:1_20:2)	1.74E+09	6.49E+08	4.07E+08	1.48E+08	5.42E+06	1.46E+05
TG(19:1_18:1_19:1)	5.15E+08	6.29E+07	1.03E+08	1.92E+08	3.87E+06	5.61E+05
TG(20:1_18:1_18:1)	1.12E+09	9.90E+08	1.90E+09	1.88E+08	9.56E+06	2.55E+05
TG(18:0_18:1_20:1)	3.12E+08	2.93E+08	5.10E+08	1.11E+08	2.07E+07	7.02E+05
TG(16:0_16:1_24:0)	5.97E+07	6.36E+07	8.94E+07	3.76E+07	2.59E+07	1.08E+06
TG(18:1_17:1_22:5)	7.87E+07	8.35E+07	2.15E+07	5.64E+06	9.64E+05	0.00E+00
TG(16:0_16:0_24:0)	1.30E+07	1.07E+07	5.79E+06	8.66E+06	1.16E+07	8.82E+05
TG(17:0_20:3_20:3)	6.34E+07	5.66E+07	6.37E+06	1.09E+06	0.00E+00	0.00E+00
TG(18:1_17:1_22:3)	1.18E+08	1.28E+08	1.91E+07	2.00E+06	1.05E+05	0.00E+00
TG(19:1_18:0_20:4)	2.88E+07	3.56E+07	1.08E+07	5.56E+06	7.51E+06	4.79E+04
TG(18:4_18:1_22:6)	8.81E+07	8.58E+07	4.76E+07	2.83E+07	0.00E+00	0.00E+00
TG(19:1_18:1_20:2)	8.64E+07	6.59E+07	1.28E+08	4.14E+06	1.06E+06	0.00E+00
TG(18:2_18:2_22:6)	1.29E+06	6.95E+05	3.01E+06	3.28E+06	0.00E+00	0.00E+00
TG(16:0_20:4_22:6)	1.11E+07	9.63E+06	2.93E+07	4.52E+06	0.00E+00	0.00E+00
TG(18:2_20:4_20:4)	1.69E+07	3.49E+07	2.23E+08	3.02E+07	0.00E+00	0.00E+00
TG(16:0_20:4_22:6)	1.12E+08	1.27E+08	6.78E+07	5.71E+07	0.00E+00	0.00E+00
TG(18:1_18:2_22:6)	3.57E+07	2.73E+07	1.96E+08	1.88E+07	0.00E+00	0.00E+00
TG(18:1_20:3_20:5)	1.40E+08	1.32E+08	2.55E+08	8.14E+07	3.99E+05	0.00E+00
TG(16:0_20:3_22:6)	2.36E+07	9.10E+06	1.87E+06	2.01E+07	0.00E+00	4.50E-02
TG(25:0_16:1_16:1)	3.64E+07	9.58E+06	6.77E+06	9.74E+05	1.10E+07	3.83E+04
TG(18:1_18:1_22:6)	2.20E+08	1.78E+08	1.94E+08	3.64E+07	0.00E+00	0.00E+00
TG(18:1_20:3_20:4)	3.53E+08	3.75E+08	1.72E+08	1.15E+07	2.41E+06	3.00E+03
TG(18:1_18:1_22:6)	5.13E+06	4.04E+07	2.36E+06	6.64E+05	1.16E+02	0.00E+00
TG(18:1_18:1_22:5)	6.56E+07	1.81E+07	5.40E+07	5.06E+06	0.00E+00	0.00E+00
TG(18:1_18:2_22:4)	3.08E+07	5.67E+07	2.95E+08	2.98E+06	0.00E+00	0.00E+00
TG(18:1_18:1_22:5)	3.39E+08	9.32E+07	4.77E+07	6.83E+05	0.00E+00	0.00E+00
TG(18:1_18:1_22:5)	4.19E+08	1.11E+08	1.13E+08	4.87E+07	4.36E+06	3.01E+04
TG(18:1_18:1_22:4)	4.04E+08	3.47E+08	3.07E+08	3.31E+07	4.63E+04	0.00E+00
TG(20:1_18:1_20:4)	3.06E+08	3.89E+08	1.38E+08	5.37E+07	3.10E+06	9.74E+04
TG(58:5)	1.42E+08	1.21E+08	6.48E+06	1.41E+06	8.98E+04	1.04E+04
TG(18:0_18:1_22:4)	6.51E+07	1.13E+08	5.37E+07	2.77E+07	1.17E+07	2.61E+05
TG(18:1_18:1_22:2)	3.08E+08	3.61E+08	3.19E+08	3.26E+07	1.31E+06	1.16E+04
TG(16:1_18:3_24:0)	9.73E+06	1.71E+07	5.76E+06	5.88E+06	1.34E+07	6.12E+05
TG(16:1_18:1_24:1)	2.29E+08	2.42E+08	6.83E+08	6.34E+07	1.63E+06	1.51E+04
TG(16:0_18:1_24:1)	1.21E+08	1.50E+08	2.45E+08	4.14E+07	1.48E+07	3.39E+05
TG(16:0_18:1_24:0)	3.45E+07	4.10E+07	2.66E+07	1.21E+07	1.37E+07	6.67E+05
TG(26:0_16:0_16:0)	4.76E+06	3.79E+06	2.86E+06	2.49E+06	4.72E+06	7.28E+05
TG(20:5_18:2_22:6)	1.69E+06	7.51E+05	1.29E+07	5.00E+06	0.00E+00	0.00E+00
TG(20:4_20:4_20:4)	4.34E+07	4.35E+07	3.90E+07	1.98E+07	0.00E+00	0.00E+00
TG(18:1_20:4_22:6)	7.74E+06	8.35E+06	1.19E+06	1.17E+06	0.00E+00	0.00E+00
TG(18:1_20:4_22:6)	1.11E+08	1.03E+08	1.95E+07	2.72E+07	0.00E+00	0.00E+00
TG(18:1_18:1_23:1)	2.31E+07	2.34E+07	1.37E+08	1.99E+05	3.56E+06	4.76E+03
TG(18:1_20:2_22:6)	6.44E+07	5.45E+07	9.81E+05	4.11E+06	0.00E+00	0.00E+00
TG(18:1_20:3_22:5)	1.20E+08	1.26E+08	2.56E+07	1.68E+07	1.05E+05	0.00E+00
TG(25:0_16:1_18:1)	1.61E+07	6.89E+06	3.18E+06	8.17E+06	6.52E+06	7.27E+04
TG(20:1_20:3_20:4)	1.40E+08	1.50E+08	4.68E+06	9.41E+06	2.45E+05	7.84E+02
TG(18:1_20:2_22:4)	2.95E+07	1.41E+08	1.31E+07	1.67E+06	0.00E+00	0.00E+00
TG(18:1_20:4_22:2)	8.82E+07	1.10E+08	1.01E+07	8.77E+06	1.15E+06	5.91E+03
TG(18:1_20:2_22:3)	1.22E+08	1.22E+08	2.99E+07	4.54E+06	2.28E+04	0.00E+00
TG(18:1_20:4_22:1)	5.09E+07	8.30E+07	1.84E+07	1.01E+07	2.99E+06	2.46E+04
TG(20:1_18:1_22:3)	9.74E+07	2.06E+08	8.27E+07	1.20E+07	1.00E+05	0.00E+00
TG(18:1_18:3_24:1)	2.43E+07	4.79E+07	9.66E+06	6.41E+06	2.19E+06	6.43E+04
TG(26:1_16:1_18:1)	1.29E+08	1.72E+08	5.11E+06	9.39E+06	3.81E+06	1.66E+04
TG(26:0_16:0_18:1)	9.85E+06	1.37E+07	3.36E+06	1.82E+06	7.23E+04	1.47E+05
TG(18:1_22:6_22:6)	4.65E+06	2.80E+06	0.00E+00	3.37E+05	0.00E+00	0.00E+00
TG(20:2_20:4_22:6)	3.57E+07	3.81E+07	8.27E+05	6.92E+05	0.00E+00	3.88E+03
TG(25:1_18:1_18:1)	1.22E+07	1.58E+07	2.86E+06	8.37E+05	1.64E+06	0.00E+00
TG(22:1_20:4_20:4)	2.28E+07	4.12E+07	0.00E+00	1.40E+06	0.00E+00	0.00E+00
TG(18:1_20:3_24:1)	1.03E+07	5.09E+07	4.68E+06	1.69E+06	1.27E+05	0.00E+00
TG(26:1_16:0_20:4)	1.31E+07	1.62E+07	2.22E+06	1.31E+06	1.58E+05	1.75E+04
TG(26:1_18:1_18:2)	3.16E+07	5.33E+07	4.03E+06	1.59E+06	6.97E+05	0.00E+00
TG(26:1_18:1_18:1)	4.71E+07	6.94E+07	3.23E+06	1.43E+06	3.11E+06	0.00E+00
TG(26:0_18:1_18:1)	1.48E+07	2.12E+07	1.57E+06	6.79E+05	6.35E+06	6.65E+03
TG(26:1_18:1_20:4)	1.06E+07	1.84E+07	4.55E+05	4.06E+05	1.31E+06	0.00E+00
TG(26:1_18:1_20:3)	9.45E+06	1.81E+07	7.19E+04	2.27E+05	4.11E+05	0.00E+00
TG(28:1_18:1_18:1)	5.40E+06	7.36E+06	9.09E+04	3.58E+04	1.47E+05	0.00E+00
WE(6:0_16:3)	6.85E+07	6.50E+07	7.59E+07	7.01E+07	3.94E+07	4.43E+07
ZyE(0:0)	0.00E+00	3.71E-01	4.34E+05	3.32E+05	2.83E+09	1.66E+04
ZyE(0:0)	3.34E+04	3.35E+04	2.11E+04	2.44E+05	6.74E+04	4.55E+10
ZyE(0:0)	3.21E+03	5.16E+03	8.88E+03	8.03E+03	9.50E+06	5.09E+03
ZyE()	1.52E+04	2.98E+04	0.00E+00	8.62E+04	7.34E+06	1.03E+04
ZyE()	7.33E+04	6.48E+06	5.18E+04	9.90E+03	4.16E+07	1.51E+05
ZyE(0:0)	9.73E+04	4.31E+04	1.15E+07	9.27E+06	1.53E+07	4.11E+08
ZyE(2:0)	8.77E+03	4.61E+03	0.00E+00	1.57E+04	1.85E+07	5.27E+03
ZyE(13:1)	0.00E+00	0.00E+00	1.33E+07	4.32E+06	0.00E+00	0.00E+00
ZyE(20:4)	5.19E+05	3.30E+05	6.79E+06	6.05E+06	0.00E+00	0.00E+00
