# Supplementary material for: High Glucose Induces Lipid Accumulation via 25-Hydroxycholesterol DNA-CpG Methylation
Source: iScience. 2020 Apr 29;23(5):101102. doi: 10.1016/j.isci.2020.101102 (PMC7225732; doi:10.1016/j.isci.2020.101102)
Supplement: Table S5. Significant Enrichment KEGG Pathways of DMGs in Promoter Regions under CG, CHG, and CHH Contexts, Related to Figure 4 [file mmc3.xlsx]

## Sheet: Hypermethylated under CG contex
Pathway name	P-value
Signaling pathways regulating pluripotency of stem cells	8.76e-06
Pathways in cancer	9.57e-06
Rap1 signaling pathway	1.78e-05
Proteoglycans in cancer	1.98e-05
Ras signaling pathway	4.93e-05
Endocytosis	0.000222
Melanogenesis	0.000452
Regulation of actin cytoskeleton	0.000452
Ribosome	0.000452
PI3K-Akt signaling pathway	0.000523
Axon guidance	0.001611
cAMP signaling pathway	0.001699
Parkinson's disease	0.002037
MAPK signaling pathway	0.002037
Metabolic pathways	0.002037
Non-alcoholic fatty liver disease (NAFLD)	0.003206
Wnt signaling pathway	0.003262
HIF-1 signaling pathway	0.003277
Neurotrophin signaling pathway	0.003929
HTLV-I infection	0.003945
Oxidative phosphorylation	0.003945
Oxytocin signaling pathway	0.004285
Transcriptional misregulation in cancer	0.006822
Hedgehog signaling pathway	0.007064
Type I diabetes mellitus	0.009542
Basal cell carcinoma	0.009542
Viral carcinogenesis	0.013425
Hippo signaling pathway	0.01381
Melanoma	0.015472
Prolactin signaling pathway	0.016513
Natural killer cell mediated cytotoxicity	0.018299
Cholinergic synapse	0.023666
Prostate cancer	0.023666
Gap junction	0.023666
Pathogenic Escherichia coli infection	0.023701
Alzheimer's disease	0.025343
Platelet activation	0.02916
Morphine addiction	0.02916
Type II diabetes mellitus	0.032118
FoxO signaling pathway	0.032832
Chemokine signaling pathway	0.032832
B cell receptor signaling pathway	0.034131
Chronic myeloid leukemia	0.035573
Tuberculosis	0.035573
Colorectal cancer	0.035573
Progesterone-mediated oocyte maturation	0.035573
Insulin secretion	0.035573
beta-Alanine metabolism	0.035573
Alcoholism	0.035573
cGMP-PKG signaling pathway	0.036758
Glioma	0.042818
Renal cell carcinoma	0.045014
Neuroactive ligand-receptor interaction	0.045014
T cell receptor signaling pathway	0.045014
GnRH signaling pathway	0.047181
Thyroid hormone signaling pathway	0.048358
Non-small cell lung cancer	0.049

## Sheet: Hypomethylated under CG context
Pathway name	P-value
Tight junction	0.027639
Endocrine and other factor-regulated calcium reabsorption	0.049811
Glutamatergic synapse	0.049811
cAMP signaling pathway	0.049811
Inflammatory mediator regulation of TRP channels	0.049811

## Sheet: Hypermethylated un CHG context
Pathway name	P-value
Morphine addiction	0.027639
Rap1 signaling pathway	0.049811
Inflammatory mediator regulation of TRP channels	0.049811

## Sheet: Hypomethylated under CHG contex
Pathway name	P-value
Tight junction	0.000221
Cholinergic synapse	0.000221
Adrenergic signaling in cardiomyocytes	0.001981
Dopaminergic synapse	0.00224
Pathways in cancer	0.005219
Calcium signaling pathway	0.005219
Rap1 signaling pathway	0.005219
Hepatitis C	0.005414
ABC transporters	0.005414
Endocrine and other factor-regulated calcium reabsorption	0.006616
cAMP signaling pathway	0.006616
Morphine addiction	0.006616
Leukocyte transendothelial migration	0.006616
Adherens junction	0.007666
Bacterial invasion of epithelial cells	0.008942
Chagas disease (American trypanosomiasis)	0.010617
cGMP-PKG signaling pathway	0.014507
Insulin secretion	0.014654
Cell adhesion molecules (CAMs)	0.017917
AMPK signaling pathway	0.024352
Inflammatory mediator regulation of TRP channels	0.02665
Melanogenesis	0.027511
Gastric acid secretion	0.027511
Endometrial cancer	0.028176
Gastric acid secretion	0.027511
Endometrial cancer	0.028176
Epstein-Barr virus infection	0.036253
Oocyte meiosis	0.036253
Proteoglycans in cancer	0.036253
Focal adhesion	0.038502
Progesterone-mediated oocyte maturation	0.039513
Small cell lung cancer	0.039513
Gap junction	0.044628
Huntington's disease	0.045727
Vascular smooth muscle contraction	0.047193
GnRH signaling pathway	0.047193

## Sheet: Hypermethylated under CHH conte
Pathway name	P-value
Ribosome	0.000332

## Sheet: Hypomethylated under CHH contex
Pathway name	P-value
Ribosome	0.00058
Metabolic pathways	0.001402
Dopaminergic synapse	0.009566
Focal adhesion	0.016663
Oocyte meiosis	0.016663
Cholinergic synapse	0.016663
Purine metabolism	0.016663
Synaptic vesicle cycle	0.016663
Vascular smooth muscle contraction	0.020543
Fc gamma R-mediated phagocytosis	0.031791
Phagosome	0.034693
cAMP signaling pathway	0.034693
